# Supplementary material for: Raphe and ventrolateral medulla proteomics in epilepsy and sudden unexpected death in epilepsy
Source: Brain Commun. 2022 Jul 12;4(4):fcac186. doi: 10.1093/braincomms/fcac186 (PMC9344977; doi:10.1093/braincomms/fcac186)
Supplement: fcac186_Supplementary_Data [file fcac186_supplementary_data.zip]

Archive with 3 entries (3 files):
- Supplementary Figure 1.docx
- Supplementary Table Legends.docx
- Supplementary Tables 1-14.xlsx
