# Supplementary material for: Raphe and ventrolateral medulla proteomics in epilepsy and sudden unexpected death in epilepsy
Source: Brain Commun. 2022 Jul 12;4(4):fcac186. doi: 10.1093/braincomms/fcac186 (PMC9344977; doi:10.1093/braincomms/fcac186)
Supplement: fcac186_Supplementary_Data [file fcac186_supplementary_data.zip › Supplementary Tables 1-14.xlsx]

## Sheet: Supplementary Table 1
Supplementary Table 1. Control, PWE, and SUDEP Case History in the Dorsal Raphe
Proteomics_ID	SUDEP status	Age	Sex	PMI	Brain_weight	Duration	Onset	COD	Region
DR_Control_104	True control	54	Male	7.5	1400	NA	NA	Overdose/intoxication	DR, MR, VLM
DR_Control_110	True control	47	Female	22	1440	NA	NA	Acute subarachnoid Hemorrhage due to ruptured berry aneurysm	DR
DR_Control_111	True control	48	Male	25	1370	NA	NA	Cardiovascular disease	DR
DR_Control_112	True control	43	Male	21	1500	NA	NA	Cardiovascular disease	DR, MR, VLM
DR_Control_113	True control	25	Male	12	1554	NA	NA	Cardiovascular disease	DR, MR, VLM
DR_Control_118	True control	18	Male	ND	ND	NA	NA	Overdose/intoxication	DR
DR_Control_120	True control	41	Male	20	1340	NA	NA	Pulmonary embolism	DR, MR, VLM
DR_Control_143	True control	37	Male	11	1620	NA	NA	Cardiac arrhythmia due to Cardiomegaly	DR
DR_Control_144	True control	28	Male	15	1400	NA	NA	Overdose/intoxication	DR, MR, VLM
DR_Control_145	True control	38	Male	23	1500	NA	NA	Hemopericardium	DR, MR, VLM
DR_Control_146	True control	22	Male	24	1400	NA	NA	Dilated Cardiomegaly	DR
DR_Control_148	True control	49	Male	13	1440	NA	NA	Cardiovascular disease	DR, MR, VLM
DR_Control_149	True control	24	Female	ND	ND	NA	NA	Pulmonary embolism	DR
DR_Control_150	True control	57	Female	ND	ND	NA	NA	Cardiac arrest	DR
DR_Control_99	True control	25	Male	ND	1650	NA	NA	ND	DR, MR, VLM
DR_PWE_102	PWE	61	Female	24	1250	ND	ND	Overdose/intoxication	DR, MR, VLM
DR_PWE_103	PWE	37	Male	27	1490	ND	ND	Cardiovascular disease	DR, MR, VLM
DR_PWE_105	PWE	49	Female	14	1040	ND	ND	Overdose/intoxication	DR, MR, VLM
DR_PWE_115	PWE	46	Female	36	1280	ND	ND	Cardiovascular disease	DR, MR, VLM
DR_PWE_116	PWE	43	Male	22	1220	ND	ND	Cardiovascular disease	DR, MR, VLM
DR_PWE_117	PWE	22	Female	ND	1430	ND	ND	Drowning	DR, MR, VLM
DR_PWE_119	PWE	29	Male	20	1330	ND	ND	Drowning	DR, MR, VLM
DR_PWE_142	PWE	42	Female	21	1490	ND	ND	Overdose/intoxication	DR, MR, VLM
DR_PWE_147	PWE	42	Female	29	1300	ND	ND	Cardiovascular disease	DR, MR, VLM
DR_PWE_152	PWE	33	Male	16	1750	19	14	Multiple Blunt Force Injuries	DR
DR_PWE_153	PWE	63	Male	42	1240	53	10	Cardiovascular disease	DR
DR_PWE_154	PWE	54	Male	17	1440	54	12	Overdose/intoxication	DR
DR_PWE_90	PWE	22	Male	48	1560	18	3	Drowning	DR, MR, VLM
DR_PWE_91	PWE	58	Female	20.5	1550	ND	ND	Pneumonia	DR
DR_PWE_92	PWE	45	Female	48	1365	ND	ND	Drowning	DR
DR_PWE_93	PWE	44	Female	48	900	ND	ND	Septic shock, due to ruptured bowel	DR
DR_SUDEP_100	definite SUDEP	33	Male	96	1662	18	15	definite SUDEP	DR, MR, VLM
DR_SUDEP_101	definite SUDEP	33	Female	7.5	ND	18	15	definite SUDEP	DR
DR_SUDEP_106	definite SUDEP	17	Male	ND	1490	9	8	definite SUDEP	DR
DR_SUDEP_107	definite SUDEP	39	Male	24	ND	9	30	definite SUDEP	DR, MR, VLM
DR_SUDEP_108	probable SUDEP	34	Male	48	ND	24	10	probable SUDEP	DR, MR, VLM
DR_SUDEP_109	definite SUDEP	19	Male	48	1500	ND	ND	definite SUDEP	DR
DR_SUDEP_151	probable SUDEP	47	Male	48	1360	4	45	probable SUDEP	DR
DR_SUDEP_155	definite SUDEP	20	Male	18.5	1475	6	14	definite SUDEP	DR, MR, VLM
DR_SUDEP_88	definite SUDEP	38	Female	26.5	1122	ND	ND	definite SUDEP	DR
DR_SUDEP_89	definite SUDEP	19	Male	48	1430	5	14	definite SUDEP	DR, MR, VLM
DR_SUDEP_94	definite SUDEP	39	Male	48	1230	21	18	definite SUDEP	DR
DR_SUDEP_95	probable SUDEP	57	Female	ND	1040	ND	ND	probable SUDEP	DR
DR_SUDEP_96	definite SUDEP	31	Female	48	1320	4	28	definite SUDEP	DR
DR_SUDEP_97	definite SUDEP	31	Male	48	1725	1	30	definite SUDEP	DR
DR_SUDEP_98	definite SUDEP	18	Female	21	1230	7	11	definite SUDEP	DR

## Sheet: Supplementary Table 2
Supplementary Table 2. Control, PWE, and SUDEP Case History in the Medullary Raphe
Proteomics_ID	SUDEP status	Age	Sex	PMI	Brain_weight	Duration	Onset	COD	Regions
MR_Control_138	True control	38	Male	23	1500	NA	NA	Hemopericardium	DR, MR, VLM
MR_Control_141	True control	24	Female	ND	ND	NA	NA	Pulmonary embolism	MR, VLM
MR_Control_61	True control	55	Male	68	1480	NA	NA	Cause A: Cardiac tampanade, Cause B: Hemopericardium, Cause C: ruptured myocardium (AMF), Cause D: thrombosed RCA	MR, VLM
MR_Control_64	True control	25	Male	ND	1650	NA	NA	ND	DR, MR, VLM
MR_Control_67	True control	54	Male	7.5	1400	NA	NA	Overdose/intoxication	DR, MR, VLM
MR_Control_74	True control	43	Female	27	1330	NA	NA	Myocardial fibrosis	MR, VLM
MR_Control_75	True control	49	Male	13	1440	NA	NA	Cardiovascular disease	DR, MR, VLM
MR_Control_76	True control	25	Male	12	1554	NA	NA	Cardiovascular disease	DR, MR, VLM
MR_Control_80	True control	39	Male	26	1430	NA	NA	Diabetic Ketoacidosis with atherosclerotic cardiovascular disease contributing cause of death	MR, VLM
MR_Control_81	True control	43	Male	21	1500	NA	NA	Cardiovascular disease	DR, MR, VLM
MR_Control_82	True control	43	Male	17	1510	NA	NA	Cardiovascular disease	MR, VLM
MR_Control_83	True control	28	Male	15	1400	NA	NA	Overdose/intoxication	DR, MR, VLM
MR_Control_84	True control	33	Male	27	1360	NA	NA	Cardiomegaly with Left Ventricular Hypertrophy	MR, VLM
MR_Control_85	True control	41	Male	20	1340	NA	NA	Pulmonary embolism	DR, MR, VLM
MR_Control_86	True control	49	Male	22	1500	NA	NA	Cardiac tamponade	MR, VLM
MR_PWE_137	PWE	46	Female	36	1280	ND	ND	Cardiovascular disease	DR, MR, VLM
MR_PWE_49	PWE	27	Male	48	1380	22	5	Overdose/intoxication	MR, VLM
MR_PWE_50	PWE	34	Female	16	1330	32	1.5	Pulmonary embolism	MR, VLM
MR_PWE_51	PWE	22	Male	48	1560	18	3	Drowning	DR, MR, VLM
MR_PWE_53	PWE	49	Female	14	1040	ND	ND	Overdose/intoxication	DR, MR, VLM
MR_PWE_54	PWE	37	Male	27	1490	ND	ND	Cardiovascular disease	DR, MR, VLM
MR_PWE_57	PWE	61	Female	24	1250	ND	ND	Overdose/intoxication	DR, MR, VLM
MR_PWE_59	PWE	66	Male	72	1310	ND	ND	Ruptured aortic dissection	MR
MR_PWE_62	PWE	34	Female	48	1340	4	30	Drowning	MR, VLM
MR_PWE_63	PWE	16	Male	123	1340	ND	ND	Suicide	MR, VLM
MR_PWE_68	PWE	21	Female	18	1460	ND	ND	Drowning	MR, VLM
MR_PWE_70	PWE	43	Male	22	1220	ND	ND	Cardiovascular disease	DR, MR, VLM
MR_PWE_71	PWE	29	Male	20	1330	ND	ND	Drowning	DR, MR, VLM
MR_PWE_72	PWE	42	Female	29	1300	ND	ND	Cardiovascular disease	DR, MR, VLM
MR_PWE_73	PWE	42	Female	21	1490	ND	ND	Overdose/intoxication	DR, MR, VLM
MR_PWE_79	PWE	22	Female	ND	1430	ND	ND	Drowning	DR, MR, VLM
MR_SUDEP_139	definite SUDEP	16	Male	ND	1490	16	0.75	definite SUDEP	MR, VLM
MR_SUDEP_140	definite SUDEP plus	25	Male	16	1500	ND	ND	definite SUDEP plus	MR, VLM
MR_SUDEP_46	probable SUDEP	34	Male	48	ND	23.5	9.5	probable SUDEP	DR, MR, VLM
MR_SUDEP_47	definite SUDEP	33	Male	96	1662	18	15	definite SUDEP	DR, MR, VLM
MR_SUDEP_48	definite SUDEP	45	Male	23	1402	ND	ND	definite SUDEP	MR, VLM
MR_SUDEP_52	definite SUDEP plus	51	Male	48	1340	ND	ND	definite SUDEP plus	MR, VLM
MR_SUDEP_55	definite SUDEP	39	Male	24	ND	9	30	definite SUDEP	DR, MR, VLM
MR_SUDEP_56	definite SUDEP	20	Female	ND	1310	5	15	definite SUDEP	MR, VLM
MR_SUDEP_58	definite SUDEP	27	Female	30	1240	11	15	definite SUDEP	MR, VLM
MR_SUDEP_60	definite SUDEP plus	24	Female	37	1360	18.5	4.5	definite SUDEP plus	MR, VLM
MR_SUDEP_65	definite SUDEP plus	19	Female	26	1440	1	18	definite SUDEP plus	MR, VLM
MR_SUDEP_66	definite SUDEP	26	Female	26	1130	ND	10	definite SUDEP	MR, VLM
MR_SUDEP_77	definite SUDEP plus	27	Male	13.5	1670	9	18	definite SUDEP plus	MR, VLM
MR_SUDEP_78	definite SUDEP	19	Male	48	1430	5	14	definite SUDEP	DR, MR, VLM
MR_SUDEP_87	definite SUDEP	20	Male	18.5	1475	6	14	definite SUDEP	DR, MR, VLM

## Sheet: Supplementary Table 3
Supplementary Table 3. Control, PWE, and SUDEP Case History in the VLM
Proteomics_ID	SUDEP status	Age	Sex	PMI	Brain_weight	Duration	Onset	COD	Regions
VLM_Control_12	True control	54	Male	7.5	1400	NA	NA	Overdose/intoxication	DR, MR, VLM
VLM_Control_135	True control	25	Male	ND	1650	NA	NA	ND	DR, MR, VLM
VLM_Control_17	True control	55	Male	68	1480	NA	NA	Cause A: Cardiac tampanade, Cause B: Hemopericardium, Cause C: ruptured myocardium (AMF), Cause D: thrombosed RCA	MR, VLM
VLM_Control_25	True control	43	Female	27	1330	NA	NA	Myocardial fibrosis	MR, VLM
VLM_Control_26	True control	25	Male	12	1554	NA	NA	Cardiovascular disease	DR, MR, VLM
VLM_Control_27	True control	49	Male	13	1440	NA	NA	Cardiovascular disease	DR, MR, VLM
VLM_Control_36	True control	39	Male	26	1430	NA	NA	Diabetic Ketoacidosis with atherosclerotic cardiovascular disease contributing cause of death	MR, VLM
VLM_Control_37	True control	43	Male	21	1500	NA	NA	Cardiovascular disease	DR, MR, VLM
VLM_Control_38	True control	43	Male	17	1510	NA	NA	Cardiovascular disease	MR, VLM
VLM_Control_39	True control	38	Male	23	1500	NA	NA	Hemopericardium	DR, MR, VLM
VLM_Control_40	True control	28	Male	15	1400	NA	NA	Overdose/intoxication	DR, MR, VLM
VLM_Control_41	True control	33	Male	27	1360	NA	NA	Cardiomegaly with Left Ventricular Hypertrophy	MR, VLM
VLM_Control_42	True control	41	Male	20	1340	NA	NA	Pulmonary embolism	DR, MR, VLM
VLM_Control_43	True control	49	Male	22	1500	NA	NA	Cardiac tamponade	MR, VLM
VLM_Control_45	True control	24	Female	ND	ND	NA	NA	Pulmonary embolism	MR, VLM
VLM_PWE_10	PWE	49	Female	14	1040	ND	ND	Overdose/intoxication	DR, MR, VLM
VLM_PWE_15	PWE	34	Female	48	1340	4	30	Drowning	MR, VLM
VLM_PWE_16	PWE	16	Male	123	1340	ND	ND	Suicide	MR, VLM
VLM_PWE_19	PWE	21	Female	18	1460	ND	ND	Drowning	MR, VLM
VLM_PWE_20	PWE	46	Female	36	1280	ND	ND	Cardiovascular disease	DR, MR, VLM
VLM_PWE_21	PWE	43	Male	22	1220	ND	ND	Cardiovascular disease	DR, MR, VLM
VLM_PWE_22	PWE	29	Male	20	1330	ND	ND	Drowning	DR, MR, VLM
VLM_PWE_23	PWE	42	Female	29	1300	ND	ND	Cardiovascular disease	DR, MR, VLM
VLM_PWE_24	PWE	42	Female	21	1490	ND	ND	Overdose/intoxication	DR, MR, VLM
VLM_PWE_28	PWE	37	Male	27	1490	ND	ND	Cardiovascular disease	DR, MR, VLM
VLM_PWE_31	PWE	61	Female	24	1250	ND	ND	Overdose/intoxication	DR, MR, VLM
VLM_PWE_35	PWE	22	Female	ND	1430	ND	ND	Drowning	DR, MR, VLM
VLM_PWE_5	PWE	34	Female	16	1330	32	1.5	Pulmonary embolism	MR, VLM
VLM_PWE_6	PWE	27	Male	48	1380	22	5	Overdose/intoxication	MR, VLM
VLM_PWE_7	PWE	22	Male	48	1560	18	3	Drowning	DR, MR, VLM
VLM_SUDEP_1	definite SUDEP plus	27	Male	13.5	1670	9	18	definite SUDEP plus	MR, VLM
VLM_SUDEP_11	definite SUDEP	26	Female	26	1130	ND	10	definite SUDEP	MR, VLM
VLM_SUDEP_136	definite SUDEP	39	Male	24	ND	9	30	definite SUDEP	DR, MR, VLM
VLM_SUDEP_14	definite SUDEP plus	19	Female	26	1440	1	18	definite SUDEP plus	MR, VLM
VLM_SUDEP_18	definite SUDEP plus	24	Female	37	1360	18.5	4.5	definite SUDEP plus	MR, VLM
VLM_SUDEP_2	definite SUDEP	19	Male	48	1430	5	14	definite SUDEP	DR, MR, VLM
VLM_SUDEP_3	definite SUDEP	33	Male	96	1662	18	15	definite SUDEP	DR, MR, VLM
VLM_SUDEP_30	definite SUDEP	20	Female	ND	1310	5	15	definite SUDEP	MR, VLM
VLM_SUDEP_32	definite SUDEP	16	Male	ND	1490	16	0.75	definite SUDEP	MR, VLM
VLM_SUDEP_33	definite SUDEP plus	25	Male	16	1500	ND	ND	definite SUDEP plus	MR, VLM
VLM_SUDEP_34	definite SUDEP	27	Female	30	1240	11	15	definite SUDEP	MR, VLM
VLM_SUDEP_4	definite SUDEP	45	Male	23	1402	ND	ND	definite SUDEP	MR, VLM
VLM_SUDEP_44	definite SUDEP	20	Male	18.5	1475	6	14	definite SUDEP	DR, MR, VLM
VLM_SUDEP_8	probable SUDEP	34	Male	48	ND	23.5	9.5	probable SUDEP	DR, MR, VLM
VLM_SUDEP_9	definite SUDEP plus	51	Male	48	1340	ND	ND	definite SUDEP plus	MR, VLM

## Sheet: Supplementary Table 4
Supplementary Table 4. LC-MS/MS Data and ANOVA in the Dorsal Raphe
UniprotAcc	Gene	Cell type	aov_pvals	aov_qvals	tukey_fcs_PWE_Control	tukey_pvals_PWE_Control	Significant_PWE_control	tukey_fcs_SUDEP_PWE	tukey_pvals_SUDEP_PWE	Significant_SUDEP_PWE	tukey_fcs_SUDEP_Control	tukey_pvals_SUDEP_Control	Significant_SUDEP_control	DR_Control_99	DR_Control_104	DR_Control_110	DR_Control_111	DR_Control_112	DR_Control_113	DR_Control_118	DR_Control_120	DR_Control_143	DR_Control_144	DR_Control_145	DR_Control_146	DR_Control_148	DR_Control_149	DR_Control_150	DR_PWE_90	DR_PWE_91	DR_PWE_92	DR_PWE_93	DR_PWE_102	DR_PWE_103	DR_PWE_105	DR_PWE_115	DR_PWE_116	DR_PWE_117	DR_PWE_119	DR_PWE_142	DR_PWE_147	DR_PWE_152	DR_PWE_153	DR_PWE_154	DR_SUDEP_88	DR_SUDEP_89	DR_SUDEP_94	DR_SUDEP_95	DR_SUDEP_96
Q92841	DDX17	Undefined	2.17853e-05	0.00881876	0.851983	0.00959586	+	0.890058	0.0746315		0.758314	1.29388e-05	+	17.83	17.917	18.141	17.956	18.128	18.141	18.051	18.346	18.398	18.189	18.242	18.425	18.341	17.931	17.804	17.59	17.655	17.908	17.78	17.836	17.894	17.704	18.254	18.197	17.744	18.294	18.202	18.06	17.719	17.656	17.772	17.62	17.571	17.757	17.884	17.811
P23396	RPS3	Undefined	2.60219e-05	0.00881876	0.845672	0.00529337	+	0.906699	0.141636		0.76677	1.76349e-05	+	19.248	19.142	19.231	19.133	19.066	19.251	19.396	19.288	19.44	19.509	19.492	19.674	19.46	19.29	19.379	18.784	18.606	19.127	19.196	18.864	19.382	19.111	19.285	19.213	19.059	19.328	19.163	19.111	18.948	19.068	19.218	18.506	18.676	19.056	19.025	19.11
Q96F85	CNRIP1	Undefined	2.36695e-05	0.00881876	1.30647	0.000729551	+	1.07355	0.544468		1.40256	3.30349e-05	+	18.659	18.495	18.394	18.118	18.155	18.228	18.19	18.416	18.082	18.065	18.009	17.998	18.237	17.51	18.296	18.684	18.762	18.763	18.728	18.903	18.482	18.929	18.281	18.509	18.889	18.526	18.155	18.196	18.606	17.999	18.801	18.997	18.911	18.613	18.679	18.906
O00571	DDX3X	Undefined	4.24052e-05	0.0095807	0.839518	0.00343937	+	0.924044	0.272289		0.775752	3.54037e-05	+	17.878	17.883	17.646	17.979	17.879	17.854	18.111	18.21	18.106	18.074	18.102	18.331	18.174	18.039	17.912	17.618	17.408	17.942	17.601	17.589	17.89	17.492	17.937	17.561	17.614	18.022	17.874	18.173	17.587	18.028	17.816	17.498	17.245	17.708	17.698	17.767
P28070	PSMB4	Undefined	2.01419e-05	0.00881876	2.05059	0.000286016	+	1.09202	0.861464		2.23928	5.49853e-05	+	17.703	16.452	16.024	16.043	17.076	15.804	17.618	15.426	16.143	15.895	16.117	16.476	15.815	18.073	17.773	17.912	17.776	17.583	18.251	18.299	17.967	17.961	16.236	NA	17.451	NA	16.318	17.592	18.159	17.816	17.059	17.583	17.994	17.98	17.812	17.354
O14495	PLPP3	Undefined	9.78458e-05	0.0154304	0.787158	0.0196672	+	0.840552	0.114214		0.661647	6.04436e-05	+	19.57	19.715	19.415	19.178	19.507	19.997	19.89	19.609	20.275	20.016	20.021	19.889	20.407	20.066	19.241	19.446	18.697	19.295	19.427	19.308	19.355	19.085	19.837	19.472	19.476	19.762	19.912	19.872	19.517	19.075	19.522	18.362	18.833	19.598	19.524	19.386
P51659	HSD17B4	Undefined	0.000102445	0.0154304	0.797266	0.00750033	+	0.892918	0.26053		0.711893	7.91393e-05	+	18.977	18.91	19.289	19.308	19.556	19.484	19.364	19.459	19.57	19.684	19.694	19.627	19.456	19.354	19.146	19.261	18.734	18.997	18.712	18.714	18.912	18.801	19.519	19.547	19.097	19.625	19.435	18.857	19.064	18.956	18.809	18.729	18.838	18.865	18.701	19.078
Q13045	FLII	Undefined	6.12828e-05	0.0118678	0.828063	0.00125211	+	0.955186	0.62726		0.790955	8.93323e-05	+	16.225	16.189	16.615	16.322	16.622	16.419	16.449	16.734	16.987	16.838	16.907	16.778	16.798	16.517	16.54	16.189	16.141	16.206	16.299	16.196	15.983	16.174	16.591	16.483	16.332	16.564	16.812	16.193	16.45	16.344	16.224	16.355	16.301	16.242	16.143	16.19
P05067	APP	Undefined	0.000160485	0.0210008	1.18226	0.0582991		1.18213	0.0585012		1.39758	9.42389e-05	+	15.957	15.905	15.219	15.939	15.655	15.605	15.367	15.371	16.037	15.56	15.909	15.363	15.655	15.986	16.141	15.913	16.042	16.302	16.292	16.071	16.212	16.208	15.085	15.86	16.077	15.992	15.656	15.236	16.354	15.895	16.05	16.178	16.169	16.269	16.078	16.216
P08133	ANXA6	Undefined	3.95839e-05	0.0095807	0.786958	0.00036751	+	0.974032	0.889076		0.766522	0.000107974	+	21.402	21.154	21.647	21.514	21.665	21.492	21.316	21.584	21.927	22.078	21.718	21.528	21.865	21.657	21.607	21.199	20.978	21.196	20.955	20.992	21.227	21.17	21.381	21.327	21.227	21.655	21.461	21.263	21.377	21.566	21.26	21.188	20.904	21.385	21.003	21.229
P13639	EEF2	Undefined	0.000226816	0.0219622	0.90002	0.0265679	+	0.92897	0.155461		0.836092	0.000145732	+	19.857	19.723	19.491	19.788	19.78	19.743	19.983	19.998	19.888	19.965	19.991	20.11	19.955	19.804	19.892	19.572	19.391	19.764	19.709	19.563	19.778	19.549	19.953	19.755	19.492	19.802	19.753	20.22	19.607	19.769	19.724	19.521	19.473	19.648	19.735	19.514
Q9Y617	PSAT1	Undefined	0.000279504	0.0240774	1.30655	0.0508738		1.26264	0.0995726		1.6497	0.000169377	+	19.958	19.864	19.247	19.158	18.885	19.072	19.839	18.876	18.927	18.609	18.386	18.633	19.083	19.895	19.716	19.889	19.738	19.811	19.826	19.513	19.73	20.239	19.022	18.921	19.645	19.417	18.475	19.425	19.944	19.789	20.146	20.203	19.706	19.898	20.204	19.793
P60842	EIF4A1	Undefined	0.000185904	0.0210008	0.834071	0.00558756	+	0.935078	0.449803		0.779921	0.000182514	+	20.313	19.987	20.378	20.263	20.528	20.269	20.397	20.601	20.654	20.69	20.47	20.533	20.532	19.925	20.372	19.846	19.868	20.119	19.834	19.938	20.128	19.99	20.534	20.606	20.091	20.492	20.4	20.272	20.062	19.783	20.155	19.83	19.926	20.039	20.024	20.125
P30046	DDT	Undefined	0.000319506	0.0240774	1.2263	0.0710857		1.22079	0.0791916		1.49706	0.000192435	+	18.458	18.395	17.731	17.897	17.839	17.711	18.332	17.874	17.557	18.03	17.345	17.385	17.949	18.503	18.379	18.627	17.711	18.488	18.649	18.201	18.484	18.721	17.841	18.037	18.026	17.852	17.594	18.125	18.806	18.848	18.043	18.785	18.551	18.46	18.651	18.377
O14745	SLC9A3R1	Undefined	0.000207379	0.0216248	1.21924	0.00649425	+	1.07944	0.432287		1.3161	0.00019662	+	18.081	18.39	18.244	18.094	17.911	18.309	18.32	17.927	18.092	17.996	17.903	18.03	18.159	18.184	18	18.712	18.302	18.472	18.667	18.135	18.549	18.547	17.998	17.656	18.619	18.347	17.996	18.203	18.887	18.747	18.488	18.616	18.18	18.522	18.258	18.733
P61225	RAP2B	Undefined	0.00038028	0.0240774	1.13086	0.113714		1.15395	0.0555061		1.30495	0.000233675	+	18.492	18.627	18.453	18.365	18.282	18.44	18.182	18.12	18.037	17.799	18.007	18.044	18.178	18.002	18.292	18.966	18.692	18.501	18.623	18.631	18.533	18.688	17.942	18.122	18.618	18.07	18.181	17.963	18.419	17.942	18.489	18.59	18.598	18.626	18.504	18.871
Q9H845	ACAD9	Undefined	0.000407088	0.0240774	0.854703	0.0437111	+	0.886405	0.148352		0.757613	0.000257615	+	17.547	17.343	17.436	17.509	17.638	17.523	17.471	17.649	17.821	17.639	17.544	17.361	17.713	17.758	17.614	17.054	17.358	17.498	17.134	17.279	17.311	17.304	18.101	17.646	17.277	17.634	17.638	17.063	17.023	17.02	17.173	17.002	17.503	17.17	17.212	17.225
P09960	LTA4H	Undefined	0.000417734	0.0240774	1.23841	0.12365		1.29067	0.0543962		1.59837	0.000258801	+	17.243	17.17	17.167	16.715	16.241	16.341	16.38	16.099	16.167	16.223	16.28	16.31	16.25	17.021	16.887	17.399	17.33	17.036	17.26	17.19	17.178	17.412	15.693	16.055	16.983	16.242	15.999	16.522	17.359	16.956	17.382	17.309	17.163	17.43	17.38	17.509
P36871	PGM1	Undefined	0.000426276	0.0240774	1.23479	0.152012		1.31799	0.0440328	+	1.62744	0.000270638	+	19.067	18.579	18.829	18.535	18.047	18.787	18.336	18.11	18.598	18.821	18.386	18.412	18.788	18.777	18.775	19.265	19.249	19.111	19.359	19.15	19.14	19.33	17.713	17.318	19.228	18.415	18.184	18.523	19.678	19.257	19.385	19.429	19.242	19.215	19.194	19.326
P08237	PFKM	Undefined	0.00038167	0.0240774	0.890986	0.0191401	+	0.939083	0.283316		0.83671	0.000283142	+	20.634	20.561	20.825	20.727	20.88	20.774	20.7	20.717	21.191	21.105	20.928	20.862	21.111	20.685	20.801	20.764	20.634	20.629	20.64	20.682	20.577	20.515	20.643	20.704	20.717	20.556	20.965	20.638	20.927	20.511	20.568	20.39	20.698	20.681	20.554	20.606
O00499	BIN1	Undefined	0.000488935	0.0249328	1.15762	0.162902		1.21479	0.0451537	+	1.40626	0.000313383	+	19.656	19.66	19.455	19.947	19.739	19.545	19.38	18.99	19.068	19.225	19.213	18.862	19.355	19.858	19.443	19.909	19.907	19.78	19.701	19.72	19.946	19.724	18.949	19.191	19.813	18.963	19.246	19.342	20.004	20.255	19.751	20.192	19.933	19.892	19.55	20.04
Q9UI08	EVL	Undefined	0.000419522	0.0240774	1.63052	0.0156537	+	1.21938	0.42992		1.98823	0.000313825	+	12.875	12.118	12.155	12.814	NA	12.113	12.694	NA	11.698	11.077	NA	9.707	12.414	11.356	13.022	12.346	12.989	12.891	12.956	13.086	12.892	12.865	NA	NA	12.561	NA	12.215	NA	12.563	12.098	13.045	13.37	12.895	13.249	13.13	12.379
P62277	RPS13	Undefined	0.000496598	0.0249328	0.889338	0.0453505	+	0.915646	0.16396		0.814319	0.000318579	+	19.308	18.988	18.987	18.911	18.931	18.944	19.279	19.099	19.36	19.347	19.282	19.305	19.356	19.281	19.474	18.81	18.756	19.215	18.994	18.818	19.194	19.036	19.112	19.076	18.826	19.007	18.964	19.028	19.096	19.05	19.353	18.509	18.628	19.13	19.036	19.098
P62249	RPS16	Undefined	0.000522471	0.0252949	0.859004	0.0790756		0.865934	0.101135		0.743841	0.000321171	+	18.487	18.233	18.678	18.255	18.226	18.439	18.479	18.6	19.154	18.891	19.035	18.984	18.765	18.526	18.956	17.995	18.213	18.413	18.49	18.098	18.51	18.386	18.808	18.802	18.167	18.507	18.538	18.5	18.544	18.266	18.61	17.786	18.113	18.499	18.484	18.366
P20591	MX1	Undefined	0.000177093	0.0210008	0.646787	0.00133078	+	0.947614	0.886685		0.612904	0.000394138	+	17.384	16.856	17.997	17.762	17.11	17.442	17.981	17.188	17.672	18.239	18.332	18.247	17.777	17.512	17.344	16.593	16.413	17.496	16.694	16.189	17.523	16.155	17.718	16.711	17.376	17.609	17.335	17.305	16.886	17.156	17.282	16.386	16.626	16.952	16.788	17.178
P61970	NUTF2	Undefined	0.000599295	0.0262064	1.45169	0.0429827	+	1.30146	0.194399		1.88932	0.000395171	+	17.96	17.983	16.748	17.018	16.516	16.414	16.999	16.537	16.06	16.82	16.38	16.469	16.468	18.056	17.525	17.941	18.096	17.72	17.835	17.786	17.9	18.027	16.201	16.032	17.405	16.627	16.213	17.342	18.16	18.064	18.138	17.86	17.729	17.839	18.087	18.222
P29966	MARCKS	Undefined	0.000726014	0.0264343	1.4773	0.0877564		1.44277	0.11499		2.1314	0.000452477	+	20.418	20.552	19.951	19.505	18.617	19.791	19.54	19.058	19.135	19.389	19.126	19.347	19.503	18.888	20.065	20.257	20.878	20.72	20.725	20.501	20.674	21.168	18.83	17.522	20.185	19.432	19.254	19.399	20.794	19.457	21.622	20.858	20.763	20.621	21.126	20.305
Q8TBF2	PRXL2B	Undefined	0.000713314	0.0264343	1.31723	0.0534658		1.23048	0.180016		1.62083	0.000463246	+	15.856	15.945	15.186	15.09	15.313	15.259	15.532	15.371	14.746	14.084	14.362	14.126	14.74	14.889	15.519	16.057	15.945	15.535	15.536	15.971	15.941	15.764	15.205	15.437	15.179	15.068	14.439	14.965	15.565	15.037	15.802	16.032	16.003	15.771	16.05	15.935
O95670	ATP6V1G2	Undefined	0.000777256	0.0264343	1.32726	0.0467692	+	1.21758	0.213787		1.61604	0.000520158	+	16.52	16.808	15.977	16.012	15.72	16.014	16.323	15.493	16.014	14.958	15.265	15.473	15.696	16.3	16.855	16.267	17.087	16.523	16.855	16.788	16.768	16.57	15.704	16.238	15.988	15.554	15.829	16.088	16.08	16.874	16.712	16.828	16.903	16.865	16.849	16.367
P35232	PHB	Undefined	0.000764585	0.0264343	0.844162	0.0397344	+	0.89623	0.242588		0.756564	0.000526809	+	20.267	20.064	20.388	20.273	20.73	20.405	20.181	20.537	20.522	20.469	20.527	20.512	20.502	20.233	19.933	20.025	19.913	20.041	19.757	20.029	20.103	19.82	20.577	20.874	19.943	20.504	20.612	20.132	19.842	20.082	19.748	20.001	19.806	19.978	19.883	20.175
Q15274	QPRT	Undefined	0.000694238	0.0264343	1.6908	0.0219905	+	1.28651	0.373395		2.17524	0.000534665	+	15.707	15.626	16.144	15.16	NA	14.838	14.431	14.628	14.409	15.167	13.353	14.178	14.845	16.358	16.38	15.339	16.605	15.74	16.681	16.562	16.401	16.665	13.863	NA	15.881	15.159	14.678	14.982	16.568	16.298	16.255	16.557	16.301	16.209	15.84	16.109
P08865	RPSA	Undefined	0.000731549	0.0264343	0.847587	0.0295934	+	0.910396	0.298958		0.77164	0.000536828	+	19.053	18.637	18.724	18.941	18.865	19.122	19.131	19.237	19.244	19.453	19.313	19.585	19.327	18.971	19.213	18.325	18.54	19.025	18.864	18.645	18.951	18.701	19.164	19.078	18.97	19.24	18.944	18.853	18.61	19.167	19.043	18.59	18.574	18.806	18.76	18.739
Q15046	KARS1	Undefined	0.000867518	0.0275734	0.894575	0.0901104		0.90237	0.12677		0.807238	0.000545444	+	17.731	17.383	17.62	17.663	17.604	17.448	17.63	17.88	17.896	17.743	17.776	18.017	17.894	17.47	17.784	17.159	17.202	17.776	17.619	17.332	17.674	17.48	17.649	17.647	17.497	17.622	17.761	17.622	17.39	17.482	17.758	17.123	17.297	17.615	17.6	17.34
Q99714	HSD17B10	Undefined	0.00059313	0.0262064	0.801725	0.0131145	+	0.916382	0.474551		0.734686	0.0005485	+	19.409	19.219	19.708	19.501	19.675	19.657	19.372	19.75	20.133	20.343	20.307	20.223	20.001	19.502	19.392	19.137	19.043	19.359	19.081	19.16	19.125	19.207	19.879	19.739	19.43	19.863	19.979	19.571	19.439	19.395	19.43	19.288	19.114	19.181	19.119	19.477
Q9HC38	GLOD4	Undefined	0.000780007	0.0264343	1.30206	0.0351466	+	1.17382	0.271366		1.52838	0.000553751	+	18.67	18.689	18.419	18.341	17.743	17.966	17.607	17.787	17.526	17.959	17.747	17.451	18.246	18.458	18.326	18.728	18.922	18.568	18.745	18.907	18.681	18.958	17.428	17.356	18.628	17.9	17.92	18.296	18.775	18.478	18.8	18.608	18.799	18.905	19.003	18.985
P60983	GMFB	Undefined	0.000457484	0.0248065	1.47265	0.00615975	+	1.11104	0.652414		1.63618	0.000561685	+	18.212	18.432	17.229	17.357	16.761	17.01	17.485	16.812	17.127	16.884	16.827	17.017	17.424	17.902	18.001	18.414	18.295	18.14	18.36	18.183	18.262	18.212	17.309	17.761	17.747	16.872	17.097	17.533	18.272	17.916	18.407	18.303	18.072	18.2	18.38	18.452
P46776	RPL27A	Undefined	0.000837155	0.0275734	0.833893	0.0440317	+	0.886218	0.235798		0.73901	0.000571595	+	19.483	19.154	18.949	19.08	19.249	19.057	19.494	19.304	19.808	19.812	19.848	20.137	19.764	19.287	19.55	18.865	18.862	19.302	19.195	19.028	19.451	19.021	19.4	19.393	18.762	19.36	19.417	19.019	19.237	19.415	19.521	18.707	18.76	19.279	19.24	19.311
Q15181	PPA1	Undefined	0.000919856	0.0275734	1.28834	0.0964258		1.26964	0.123603		1.63573	0.000578815	+	18.985	18.477	18.377	18.746	17.67	18.089	17.45	17.174	17.764	17.926	17.872	17.5	18.101	18.262	18.713	18.536	18.759	18.872	18.59	18.634	18.969	18.928	17.308	17.945	18.509	17.382	17.691	17.896	18.958	19.144	18.907	18.823	18.726	18.859	18.762	19.094
O75368	SH3BGRL	Undefined	0.000949892	0.0275734	1.29317	0.097449		1.27393	0.125082		1.64741	0.000598546	+	18.691	18.888	18.348	18.445	17.768	18.166	18.453	17.737	17.344	17.667	17.369	17.315	18.146	18.663	18.281	18.884	18.91	18.476	18.82	18.735	18.828	19.03	17.505	17.18	18.59	17.879	17.78	18.044	18.964	18.723	18.953	18.785	18.516	18.894	18.722	19.054
P19652	ORM2	Undefined	0.00101284	0.0275734	1.96005	0.118529		1.92478	0.104933		3.77266	0.000656481	+	16.319	15.475	15.74	14.083	13.71	10.39	14.516	14.02	13.53	NA	NA	NA	13.373	14.987	15.034	14.609	16.769	13.945	14.841	15.933	15.241	15.065	NA	15.208	14.123	13.753	14.866	NA	16.016	16.742	16.188	15.095	16.223	14.279	16.759	15.137
P49748	ACADVL	Undefined	0.0010223	0.0275734	0.863287	0.197022		0.823032	0.0629876		0.710513	0.000672242	+	18.026	18.342	18.052	18.403	18.171	18.198	18.646	18.628	18.477	18.87	18.592	18.658	18.47	19.25	18.918	18.503	18.13	17.943	18.507	18.098	17.85	18.036	18.629	18.274	17.884	18.356	18.409	18.469	18.312	19.231	18.19	17.831	17.901	17.33	18.294	18.164
P28066	PSMA5	Undefined	0.000988084	0.0275734	1.18001	0.0494422	+	1.11858	0.237496		1.31993	0.000673441	+	17.707	17.411	17.412	17.259	17.135	17.711	17.177	17.273	17.011	17.163	16.772	16.981	17.187	17.446	17.407	17.733	17.555	17.606	17.817	17.872	17.462	17.735	17.007	16.605	17.791	17.502	17.001	17.808	17.527	17.471	17.651	17.71	17.805	17.693	17.571	17.913
P36542	ATP5F1C	Undefined	0.000973789	0.0275734	0.866259	0.0437221	+	0.912226	0.260614		0.790224	0.000679019	+	20.433	20.128	20.386	20.345	20.454	20.292	20.193	20.185	20.624	20.768	20.405	20.481	20.458	20.59	20.334	20.334	20.279	20.362	20.081	20.158	20.174	20.085	20.168	20.414	20.202	20.109	20.593	19.723	20.194	20.315	19.976	20.011	20.292	20.313	19.682	20.371
Q8NBF6	AVL9	Undefined	0.00105771	0.0275734	1.17308	0.180521		1.22239	0.0712221		1.43396	0.00068699	+	17.644	17.591	16.97	17.131	17.156	16.736	17.057	17.009	16.955	16.771	16.728	16.848	17.121	16.417	17.59	17.406	17.775	17.586	17.557	17.665	17.482	17.549	16.996	16.941	17.354	16.726	17.018	16.543	17.089	16.84	17.93	17.699	17.808	17.75	17.642	17.905
P49006	MARCKSL1	Undefined	0.000763275	0.0264343	1.58719	0.014718	+	1.1951	0.501291		1.89684	0.000717079	+	17.789	18.624	17.377	17.461	17.33	17.621	17.752	16.911	16.57	17	16.763	16.779	17.313	18.455	18.312	18.486	18.668	18.318	18.642	18.714	18.58	18.592	17.06	17.333	17.722	16.876	17.183	17.089	18.573	19.262	19.093	18.377	18.369	18.445	18.862	18.022
Q9UPY6	WASF3	In	0.00108832	0.0277231	0.772249	0.215581		0.70005	0.059512		0.540612	0.000726343	+	16.367	16.405	17.67	16.511	17.665	17.308	16.44	17.573	17.885	17.886	17.872	17.871	17.866	16.069	16.384	16.262	16.467	16.591	16.42	16.295	16.45	16.425	17.665	17.907	17.386	17.764	17.774	16.547	16.573	15.579	16.886	16.376	16.415	16.448	16.016	15.864
P35998	PSMC2	Undefined	0.00103747	0.0275734	0.867088	0.038189	+	0.919433	0.301903		0.797229	0.000753295	+	17.668	17.368	17.935	17.686	17.965	17.898	17.789	18.017	18.037	18.039	17.748	17.878	18.025	17.127	17.595	17.481	17.482	17.777	17.428	17.423	17.428	17.531	17.981	17.707	17.647	17.967	17.79	17.414	17.512	17.234	17.466	17.151	17.464	17.53	17.535	17.42
P46781	RPS9	Undefined	0.0011609	0.028262	0.882902	0.050217		0.921427	0.259252		0.81353	0.000804927	+	19.539	19.322	19.39	19.349	19.237	19.38	19.695	19.504	19.654	19.646	19.688	19.597	19.756	19.444	19.671	19.306	19.026	19.513	19.379	18.979	19.508	19.369	19.451	19.462	19.164	19.388	19.32	19.433	19.476	19.184	19.564	18.74	19.342	19.351	19.243	19.276
Q7Z4H3	HDDC2	Undefined	0.00116751	0.028262	1.57972	0.0444218	+	1.32592	0.287486		2.09459	0.000831934	+	16.787	16.61	15.937	16.117	15.209	15.092	16.124	14.707	15.747	15.224	15.198	15.001	15.728	16.934	16.904	16.698	17.15	16.796	16.92	17.207	16.96	17.239	14.606	14.594	16.613	15.392	15.503	16.412	17.286	17.471	16.848	17.003	17.216	17.173	16.706	16.857
Q9NY47	CACNA2D2	Undefined	0.00130359	0.0289695	1.35464	0.0887779		1.29387	0.169429		1.75273	0.000842673	+	17.512	17.578	16.707	17.097	16.565	16.602	16.779	16.207	16.256	16.375	16.239	18.128	16.85	17.021	17.726	17.546	18.169	17.671	17.837	17.966	17.866	17.834	16.698	16.662	17.212	16.76	16.796	15.986	17.58	17.039	17.936	17.978	18.005	17.966	17.782	18.131
P07910	HNRNPC	Undefined	0.00127047	0.0289695	0.862216	0.0681598		0.894909	0.211531		0.771604	0.000844278	+	19.03	19.298	19.174	18.948	19.193	19.239	19.436	19.573	19.618	19.4	19.458	19.587	19.646	18.854	19.347	18.844	18.765	19.174	19.369	18.9	18.985	18.822	19.405	19.19	19.027	19.52	19.39	19.115	19.349	18.575	19.269	18.803	19.127	18.943	19.101	18.538
Q8NCW5	NAXE	Undefined	0.00041624	0.0240774	2.16582	0.00259976	+	1.09948	0.900407		2.38127	0.000861078	+	17.964	18.438	17.31	17.298	16.067	17.351	17.494	17.645	16.495	16.062	16.038	14.516	15.833	18.638	18.261	18.309	17.837	17.947	18.552	18.112	18.522	18.27	17.265	18.335	18.889	18.004	18.1	16.177	19.162	18.523	18.272	19.151	17.973	18.09	18.007	18.347
Q9BW30	TPPP3	Undefined	0.00135157	0.0293171	1.20171	0.154651		1.22766	0.100377		1.47529	0.000868431	+	18.83	19.416	19.034	18.92	18.192	19.014	18.478	18.745	18.456	18.339	18.482	18.185	19.3	17.577	18.385	19.606	19.103	19.431	19.016	18.952	18.891	19.149	18.171	18.156	19.22	18.886	18.668	18.439	19.101	18.322	19.107	19.503	19.073	19.092	19.163	19.388
P30041	PRDX6	Undefined	0.00136249	0.0293171	1.15756	0.139846		1.16741	0.11206		1.35135	0.000871743	+	21.443	21.689	21.64	21.503	20.827	21.832	21.206	21.153	21.41	21.544	21.293	21.39	21.544	21.623	21.138	21.794	21.981	21.998	21.519	21.818	21.682	21.594	20.963	20.634	21.914	21.605	21.228	21.626	21.85	21.955	21.867	22.1	21.954	21.871	21.866	21.837
P78527	PRKDC	Undefined	0.00138555	0.0293474	0.909784	0.123699		0.910588	0.128342		0.828439	0.000885742	+	16.59	16.585	16.634	16.721	16.702	16.53	16.318	16.772	17.029	16.842	16.912	16.917	16.999	16.655	16.721	16.392	16.415	16.753	16.272	16.38	16.465	16.495	16.947	16.747	16.467	16.913	16.758	16.445	16.736	16.657	16.631	16.517	16.459	16.49	16.485	16.502
P67936	TPM4	Undefined	0.00126815	0.0289695	0.83304	0.0484916	+	0.890986	0.281663		0.742227	0.00089634	+	18.617	18.7	19.109	18.826	19.043	18.911	19.273	18.982	19.411	19.435	19.548	19.644	19.41	19.245	19.031	18.756	18.606	18.597	18.51	18.795	18.446	18.588	18.969	19.257	18.614	18.902	19.518	19.165	19.235	19.292	18.864	18.872	18.512	18.494	18.607	18.742
Q02978	SLC25A11	Undefined	0.00154571	0.0303673	0.844196	0.145692		0.835986	0.117367		0.705736	0.000994479	+	20.098	19.87	20.406	20.06	20.488	20.316	20.346	20.341	20.803	20.278	20.122	19.872	20.324	20.269	20.046	19.814	19.985	19.882	19.672	19.819	19.868	19.957	20.588	20.717	20.225	20.144	20.574	19.855	19.904	19.442	19.526	19.186	20.065	19.923	19.69	19.746
Q9Y4W6	AFG3L2	Undefined	0.00123223	0.0289695	0.800519	0.0287805	+	0.89821	0.411717		0.719035	0.00100193	+	18.67	18.273	19.115	18.8	19.128	19.048	18.618	19.205	19.362	19.636	19.395	19.331	19.257	18.809	18.846	18.262	18.465	18.554	18.247	18.519	18.486	18.441	19.298	19.284	18.632	19.247	19.244	18.659	18.64	18.792	18.62	18.664	18.552	18.56	18.29	18.555
Q9Y5L4	TIMM13	Undefined	0.00130079	0.0289695	1.58483	0.0339074	+	1.27039	0.377002		2.01335	0.00101411	+	18.44	18.289	16.771	18.324	16.271	18.275	17.882	17.387	16.998	17.922	16.959	15.695	15.872	17.799	17.888	18.379	18.591	18.456	18.095	18.31	18.116	18.298	17.561	17.675	18.192	18.221	17.509	17.568	17.537	18.319	17.959	18.04	18.415	18.444	18.437	18.643
P55786	NPEPPS	Undefined	0.00141339	0.0294767	1.14466	0.0361669	+	1.07356	0.376791		1.22887	0.00109713	+	19.35	19.108	19.304	18.974	18.765	18.901	19.103	18.804	19.005	18.968	18.868	18.752	18.957	19.38	19.154	19.531	19.315	19.174	19.156	19.354	19.367	19.36	18.76	19.156	19.044	19.091	18.723	19.173	19.52	19.298	19.516	19.427	19.266	19.415	19.481	19.755
P40925	MDH1	Neuron	0.0017642	0.0318361	1.15938	0.24305		1.22624	0.0738919		1.42168	0.00119883	+	20.836	20.504	20.58	20.245	19.854	20.661	19.926	20.018	19.927	20.115	20.205	19.966	19.833	20.899	20.545	20.652	20.846	20.414	20.904	20.955	20.618	21.071	19.946	19.431	20.888	20.27	19.963	19.741	20.687	20.808	20.608	20.632	20.996	20.746	20.898	20.822
P54289	CACNA2D1	Undefined	0.00110435	0.0277231	1.08835	0.636212		1.31773	0.0132107	+	1.43415	0.00121141	+	18.834	18.639	18.713	18.681	18.393	18.691	18.541	18.484	18.878	18.919	18.666	18.704	19.371	17.771	18.971	18.944	19.172	19.397	19.138	19.059	18.938	19.208	18.385	17.912	18.968	18.583	18.752	18.512	19.041	17.752	19.133	19.311	19.392	19.166	19.126	19.783
P41219	PRPH	Undefined	0.000403759	0.0240774	1.45153	0.00163747	+	1.01637	0.985642		1.47529	0.00121421	+	17.203	17.113	17.059	17.465	17.718	18.011	17.948	17.997	17.584	17.794	16.777	17.07	18.25	18.135	17.482	18.056	17.866	18.564	18.652	18.521	18.263	18.022	17.422	17.775	18.447	18.123	18.05	17.892	17.409	18.44	18.279	18.09	18.508	18.222	18.131	18.335
O95336	PGLS	Undefined	0.00162728	0.0311987	1.25306	0.0429578	+	1.13321	0.359066		1.41998	0.00123181	+	19.322	18.904	19.126	18.789	18.431	18.687	18.636	18.577	18.144	19.181	18.959	18.739	19.259	19.25	19.192	19.473	19.2	19.198	18.817	19.121	19.104	19.198	18.423	18.415	19.149	18.925	18.892	19.866	19.956	19.777	19.769	19.667	19.257	19.203	19.305	19.452
P02766	TTR	Undefined	0.00188077	0.0322187	1.54551	0.163414		1.548	0.141415		2.39245	0.00124674	+	16.656	15.881	15.751	16.459	NA	14.085	14.094	NA	15.085	15.967	NA	14.435	15.406	16.039	15.657	15.727	15.357	14.429	15.894	16.87	16.575	15.736	NA	NA	NA	NA	16.691	15.662	17.055	15.876	17.18	17.636	16.376	NA	16.765	16.257
P37837	TALDO1	Undefined	0.00148909	0.0301283	1.4991	0.027792	+	1.19685	0.466918		1.79419	0.00127616	+	17.75	18.127	17.444	17.459	16.796	17.076	17.134	16.382	16.602	16.651	16.331	16.377	16.703	18.64	17.845	17.992	18.27	17.725	18.172	18.051	18.323	18.435	17.122	16.442	17.432	17.435	16.689	16.817	17.991	18.781	18.14	17.815	18.065	18.294	18.266	18.227
Q8TBX8	PIP4K2C	Undefined	0.00178163	0.0318361	0.728163	0.0492742	+	0.831238	0.340698		0.605277	0.00131934	+	16.077	16.248	17.488	16.191	17.674	17.227	15.904	17.14	17.736	17.441	17.636	17.429	16.934	16.774	16.466	16.096	16.466	16.217	15.913	16.201	16.011	15.962	17.339	17.163	16.295	17.07	17.142	16.867	16.46	16.445	16.353	16.178	16.101	16.257	15.732	16.138
Q9H299	SH3BGRL3	Undefined	0.00202627	0.0326738	1.19523	0.0957652		1.15449	0.211183		1.37987	0.00134786	+	18.808	18.169	18.31	18.333	18.558	18.024	19.429	17.985	18.197	18.364	18.253	18.154	18.718	18.724	18.761	18.355	18.954	18.662	19.17	18.562	19.021	18.85	18.605	18.903	18.751	18.745	18.326	18.433	19.154	18.623	18.242	18.845	19.217	18.971	18.592	19.122
P62316	SNRPD2	Undefined	0.0020767	0.0326738	0.906579	0.162841		0.900686	0.128575		0.816543	0.00135473	+	17.585	17.531	17.943	17.675	17.879	17.786	17.93	17.947	18.063	18.13	18.227	18.288	18.146	17.765	17.634	17.573	17.435	17.699	17.569	17.566	17.495	17.638	17.936	17.883	17.817	17.932	18.108	17.994	17.885	17.656	17.981	17.563	17.611	17.524	17.383	17.633
Q13228	SELENBP1	Undefined	0.00205491	0.0326738	1.20943	0.254428		1.30153	0.0783204		1.57411	0.00140684	+	19.909	20.264	19.996	20.033	19.176	19.493	20.063	19.704	19.722	20.16	19.618	19.976	19.979	20.642	20.527	20.416	20.082	20.215	20.256	19.964	20.55	20.757	19.214	18.679	20.459	19.913	19.529	20.333	21.224	20.769	21.242	21.029	20.283	20.482	20.273	20.544
P16083	NQO2	Undefined	0.00190138	0.0322187	1.46023	0.0503811		1.24517	0.347839		1.81823	0.00141452	+	16.493	16.801	15.914	16.624	15.22	16.324	16.25	15.408	15.473	16.335	16.46	14.685	16.173	16.707	16.842	17.42	17.264	16.493	17.512	16.682	17.133	17.078	15.806	15.068	16.032	16.191	16.037	17.038	16.014	17.676	17.118	17.356	16.398	16.911	17.741	17.248
P69891	HBG1	Undefined	0.00178486	0.0318361	1.43391	0.408083		2.0308	0.0387743	+	2.91198	0.00141633	+	18.509	19.524	16.082	16.896	16.678	17.643	17.764	16.92	16.34	16.573	16.336	16.732	16.462	19.094	18.364	18.091	19.42	18.171	17.109	18.889	18.557	19.485	16.308	16.328	17.666	16.213	16.809	16.409	18.709	19.589	17.811	17.545	19.569	18.406	19.329	19.532
P60900	PSMA6	Undefined	0.00144556	0.0296907	1.0902	0.597608		1.28699	0.0183185	+	1.40308	0.00146502	+	18.581	18.378	17.933	17.897	17.688	18.032	17.901	17.555	17.428	17.584	17.456	17.775	17.514	17.896	17.794	18.286	18.039	18.335	18.232	18.516	18.081	18.4	17.707	17.637	18.252	17.51	17.263	17.252	18.132	17.683	17.908	18.675	18.415	18.164	18.13	18.446
Q8N3J6	CADM2	Undefined	0.00233264	0.0340012	1.18721	0.182839		1.21091	0.123577		1.4376	0.00153557	+	19.756	19.334	19.367	19.564	19.401	19.424	19.515	19.048	19.049	18.898	18.429	18.626	19.296	18.435	19.36	19.8	19.931	19.959	19.856	19.718	19.761	19.87	18.775	18.922	19.871	18.95	19.124	18.654	19.272	18.956	19.211	19.965	19.856	19.861	19.558	19.628
P42704	LRPPRC	Undefined	0.00193133	0.0323222	0.805859	0.0391492	+	0.897925	0.423253		0.723601	0.00155132	+	19.594	18.967	19.363	19.405	19.143	19.276	19.281	19.632	20.018	19.858	19.717	19.803	19.95	20.048	20.071	18.747	19.008	19.333	19.143	19.267	19.105	19.048	19.774	19.432	18.93	19.428	19.794	19.46	19.419	19.979	18.885	19.004	19.064	19.24	19.195	19.168
Q15493	RGN	Undefined	0.0019635	0.0324598	1.50991	0.0426188	+	1.22706	0.436214		1.85275	0.00156864	+	17.844	17.814	17.269	17.995	17.187	17.459	17.302	16.737	16.512	14.482	16.975	15.707	17.284	17.615	17.214	17.997	17.766	17.86	17.952	17.616	17.423	17.982	16.721	NA	18.054	17.395	16.742	17.663	18.103	17.606	17.433	18.414	17.724	17.956	18.011	18.371
P36957	DLST	Undefined	0.00225933	0.0339226	0.85724	0.0750472		0.899313	0.279815		0.770927	0.00157559	+	20.806	20.576	21.183	20.874	21.265	21.06	20.757	21.036	21.179	21.542	21.341	20.964	21.045	21.104	20.668	20.635	20.693	20.676	20.351	20.677	20.548	20.612	21.181	21.469	20.646	21.087	21.157	20.753	20.626	21.133	20.627	20.702	20.695	20.724	20.633	20.817
Q07020	RPL18	Undefined	0.00245334	0.034643	0.920996	0.237326		0.899212	0.0964178		0.828171	0.00165972	+	18.935	18.583	18.646	18.827	18.787	18.931	19.182	19.047	18.962	19.078	18.951	19.353	18.932	18.9	19.177	18.612	18.447	18.83	18.858	18.5	18.912	18.724	18.955	19.094	18.656	19.051	18.787	19.108	18.917	18.824	19.069	18.455	18.456	18.76	18.712	18.816
P49721	PSMB2	Undefined	0.00176918	0.0318361	1.42071	0.0225874	+	1.13576	0.580569		1.61358	0.00172293	+	18.499	17.663	16.726	17.569	17.263	17.83	17.631	17.386	18.094	17.686	17.768	17.352	17.509	17.993	18.715	18.156	18.557	18.428	18.872	18.576	17.988	19.014	17.62	17.199	18.635	17.644	17.129	18.169	18.811	17.996	18.708	18.329	19.081	18.476	18.198	18.275
Q15631	TSN	Undefined	0.00103084	0.0275734	1.26813	0.00625013	+	1.03792	0.867338		1.31622	0.00173483	+	16.951	17.273	16.768	16.684	16.588	16.417	16.616	16.335	16.67	16.458	16.404	16.133	16.735	16.912	17.298	17.225	17.156	16.966	17.316	17.375	17.266	17.209	16.699	16.248	17.053	16.737	16.754	17.038	17.207	16.843	17.316	17.006	17.272	17.165	17.235	17.243
Q16204	CCDC6	Undefined	0.0015253	0.0303673	0.692319	0.0150019	+	0.900059	0.682698		0.623128	0.0017377	+	17.364	17.558	18.417	18.385	18.858	18.481	18.16	18.739	17.493	18.66	18.484	18.494	18.548	18.065	17.037	17.536	17.244	16.992	16.691	17.292	17.754	17.329	18.338	18.491	18.22	18.554	17.889	17.812	17.456	17.437	17.403	17.362	17.061	17.231	17.212	17.511
Q7Z4W1	DCXR	Undefined	0.0025196	0.0352119	0.881157	0.275655		0.836244	0.0827229		0.736862	0.00174941	+	19.071	18.87	19.348	19.183	19.444	19.176	19.208	19.186	19.182	19.555	19.522	18.898	19.309	19.31	18.865	19.303	18.869	18.958	18.793	18.652	18.874	19.042	19.497	19.724	18.955	18.876	19.225	18.922	18.972	18.929	18.824	18.421	18.677	18.854	18.49	19.128
Q13838	DDX39B	Undefined	0.00209696	0.0326738	0.89679	0.0351557	+	0.95173	0.476687		0.853502	0.00177803	+	18.268	18.332	18.38	18.313	18.445	18.095	18.463	18.335	18.859	18.651	18.62	18.648	18.756	18.448	18.58	18.299	18.155	18.304	18.241	18.317	18.202	18.215	18.212	18.277	18.152	18.249	18.596	18.464	18.542	18.485	18.448	18.234	18.321	18.246	18.286	18.218
P62191	PSMC1	Undefined	0.00100055	0.0275734	0.889788	0.00567643	+	0.983593	0.887874		0.875189	0.00178048	+	18.186	18.028	18.008	18.197	18.104	18.061	18.06	18.225	18.284	18.231	18.052	18.298	18.258	17.706	18.094	17.812	17.904	18.151	18.029	18.017	17.926	17.946	17.798	17.905	18.077	18.128	17.967	17.929	18.113	17.521	17.993	17.8	17.98	17.983	17.945	17.859
Q08211	DHX9	Undefined	0.0018811	0.0322187	0.861867	0.0249809	+	0.945268	0.562509		0.814696	0.00178109	+	18.203	17.861	18.338	18.283	18.447	18.545	18.374	18.485	18.594	18.432	18.442	18.464	18.459	17.573	18.306	17.732	17.837	18.236	18.09	17.905	17.803	18.071	18.213	18.191	18.417	18.281	18.45	18.103	18.317	17.84	18.209	18.073	18.12	17.964	17.986	17.833
Q99497	PARK7	Undefined	0.00267215	0.0360685	1.24522	0.11673		1.20347	0.210892		1.49858	0.00178403	+	21.296	21.196	20.985	20.898	20.002	20.642	20.458	20.293	20.298	20.891	20.633	20.337	20.796	21.408	21.11	21.407	21.395	21.141	21.142	21.321	21.225	21.359	20.113	19.78	21.023	20.6	20.517	20.815	21.859	21.812	21.546	21.74	21.143	21.28	21.399	21.643
P62753	RPS6	Undefined	0.00228835	0.0339226	0.840741	0.0457179	+	0.914085	0.415548		0.768509	0.00180753	+	19.591	19.422	19.422	19.562	19.503	19.632	19.837	20.195	20.182	20.282	19.638	19.893	19.679	19.298	19.353	19.151	19.187	19.569	19.337	19.353	19.639	19.313	19.632	19.606	19.413	20.147	19.354	19.76	19.06	19.304	19.359	19.251	19.05	19.618	19.64	19.337
Q12756	KIF1A	Neuron	0.00242888	0.034643	0.935886	0.384168		0.88765	0.0531894		0.830739	0.00185431	+	18.33	18.378	18.433	18.601	18.652	18.348	18.352	18.669	18.44	18.386	18.572	18.483	18.49	17.855	18.439	18.151	18.33	18.358	18.14	18.367	18.412	18.201	18.686	18.82	18.145	18.678	18.431	18.043	18.116	18.273	18.176	18.131	18.226	18.189	18.214	18.035
P49189	ALDH9A1	Undefined	0.00276855	0.0362973	1.16529	0.105802		1.129	0.235955		1.31561	0.00187291	+	19.115	19.709	19.243	19.144	18.568	19.054	18.916	18.91	19.025	19.326	19.185	19.077	19.148	19.51	19.17	19.819	19.377	19.366	19.521	19.22	19.432	19.321	18.858	18.563	19.448	19.137	19.017	19.198	19.842	19.874	19.778	19.655	19.187	19.356	19.643	19.645
O95989	NUDT3	Undefined	0.00225082	0.0339226	1.21635	0.0341813	+	1.08883	0.503846		1.32439	0.00195954	+	18.285	18.071	17.919	17.771	17.524	17.766	17.635	17.707	17.2	17.503	17.714	17.007	17.451	18.428	17.791	18.201	18.298	18.123	18.095	18.217	18.327	18.297	17.545	17.722	18.114	17.659	17.39	17.766	18.159	17.989	18.109	18.158	18.274	18.22	18.028	18.44
P48163	ME1	Undefined	0.0028948	0.0362973	1.1833	0.243503		1.23963	0.105436		1.46686	0.00196739	+	18.697	18.351	18.638	18.181	17.718	18.174	18.378	17.663	17.977	18.022	17.72	17.839	18.256	18.622	18.567	18.492	18.541	18.736	18.829	18.725	18.707	18.592	17.656	17.276	18.653	17.716	17.485	18.299	18.926	18.839	19.403	18.828	18.556	18.862	18.855	18.995
P13987	CD59	Undefined	0.00204597	0.0326738	1.8721	0.0236772	+	1.24632	0.604255		2.33324	0.00203042	+	16.739	17.518	15.877	16.451	15.365	15.823	16.404	15.845	14.463	14.027	14.396	14.593	14.791	17.368	16.688	16.498	17.457	16.836	17.46	17.551	17.523	17.373	15.471	15.834	16.293	15.56	15.105	16.07	16.583	17.426	17.539	17.509	17.288	17.487	17.131	16.893
P06899	H2BC11	Undefined	0.00301646	0.0362973	0.804311	0.24513		0.757915	0.107766		0.609599	0.00205258	+	21.956	22.307	22.978	22.125	22.627	22.581	22.279	22.461	23.625	23.736	23.734	23.458	23.545	23.265	22.745	22.466	22.014	22.197	21.995	21.759	22.018	22.1	22.931	23.307	22.009	22.897	23.57	23.472	23.27	22.794	22.491	21.973	22.026	21.769	21.901	22.137
P50993	ATP1A2	Undefined	0.00292411	0.0362973	0.847658	0.0794475		0.89584	0.312248		0.759366	0.00208367	+	22.642	22.321	22.674	22.972	22.981	22.697	22.784	22.694	23.218	23.277	23.092	22.901	23.246	23.636	23.087	22.499	22.63	22.756	22.376	22.642	22.727	22.499	22.646	22.593	22.474	22.456	23.043	22.737	22.814	23.487	22.976	22.39	22.584	22.61	22.365	22.617
P07195	LDHB	Undefined	0.00313473	0.0362973	1.59482	0.114673		1.45721	0.237587		2.32398	0.00212517	+	21.598	21.512	20.202	20.704	19.406	20.152	20.621	19.203	19.101	19.634	19.017	19.254	19.639	21.666	20.971	21.937	21.729	21.431	21.476	21.605	21.578	21.65	18.899	18.645	20.865	19.618	19.375	19.456	21.459	22.023	21.887	21.667	21.35	21.496	21.977	21.958
P22626	HNRNPA2B1	Ex	0.00296403	0.0362973	0.917764	0.0776174		0.945405	0.320867		0.867659	0.00212608	+	20.249	20.41	20.298	20.293	20.422	20.218	20.657	20.497	20.306	20.121	20.203	20.382	20.578	20.382	20.427	20.352	19.997	20.275	20.311	20.162	20.373	19.829	20.323	20.409	20.142	20.347	20.356	20.195	20.246	20.068	20.44	20.095	20.091	20.051	20.421	20.186
P52758	RIDA	Undefined	0.00258834	0.0358034	1.35782	0.0416649	+	1.15422	0.4742		1.56721	0.0021609	+	17.483	17.042	16.978	17.328	16.498	17.639	17.025	17.472	17.107	16.72	17.63	17.32	17.379	17.653	17.197	17.263	17.707	17.723	18.112	17.241	17.619	18.394	16.943	16.267	17.861	17.226	16.919	17.526	18.652	18.757	18.553	17.901	17.595	18.316	17.793	18.019
Q9NZL9	MAT2B	Undefined	0.00268733	0.0360685	1.11013	0.0464045	+	1.05312	0.448819		1.1691	0.00217924	+	18.394	18.328	18.228	18.048	17.794	17.793	17.912	18.211	17.974	18.193	18.188	18.188	18.252	17.94	18.137	18.486	18.379	18.36	18.204	18.379	18.307	18.234	17.943	17.938	18.101	18.196	18.163	18.079	18.469	18.376	18.483	18.549	18.223	18.33	18.374	18.611
P05937	CALB1	In	0.00322085	0.0362973	0.406688	0.112727		0.489598	0.245475		0.199114	0.00219329	+	16.324	16.441	20.857	15.831	20.622	20.709	20.697	20.297	21.083	21.031	20.485	16.248	20.621	17.421	16.559	16.284	16.369	16.005	16.978	16.531	16.555	16.675	20.106	20.239	16.781	20.209	21.329	19.825	16.581	15.737	17.269	16.17	16.289	16.41	16.74	16.594
P62195	PSMC5	Undefined	0.0029105	0.0362973	0.883394	0.0588687		0.933079	0.394309		0.824276	0.0022276	+	17.643	17.469	17.695	17.645	17.82	17.503	17.726	17.743	18.317	18.072	17.953	17.977	18.192	17.538	17.916	17.48	17.463	17.693	17.561	17.685	17.514	17.387	17.775	17.655	17.59	17.688	18.066	17.878	17.75	17.395	17.581	17.42	17.623	17.635	17.607	17.553
P28074	PSMB5	Undefined	0.00288944	0.0362973	1.24904	0.0547606		1.12655	0.414425		1.40711	0.00225527	+	16.15	15.866	15.766	15.728	15.335	15.751	15.627	15.31	15.364	15.309	15.152	14.824	15.275	15.636	15.584	15.871	15.938	15.956	16.237	16.284	16.259	16.374	16.189	15.359	16.172	15.806	14.755	16.054	15.292	15.124	15.652	15.89	16.409	16.185	15.99	16.182
O00244	ATOX1	Undefined	0.00324755	0.0362973	1.32268	0.102131		1.22354	0.29447		1.61836	0.00226263	+	16.919	17.178	16.823	16.714	16.591	16.57	15.946	16.551	16.488	16.959	16.057	15.157	16.151	15.167	15.848	16.934	17.302	16.98	17.068	15.628	17.223	17.644	16.098	15.424	17.165	16.469	16.949	NA	16.867	16.67	16.75	16.939	16.926	17.305	17.188	17.135
P30050	RPL12	Undefined	0.00325094	0.0362973	0.86668	0.0956125		0.90206	0.285176		0.781797	0.00226834	+	18.871	18.561	18.242	18.628	18.7	18.69	18.982	18.875	19.102	19.316	19.276	19.445	19.12	18.584	18.881	18.337	18.433	18.783	18.686	18.404	18.759	18.504	18.822	18.964	18.511	18.771	18.825	18.62	18.607	18.944	18.885	18.468	18.266	18.709	18.829	18.696
O60493	SNX3	Undefined	0.00216584	0.0333636	0.893238	0.0214868	+	0.964832	0.654788		0.861825	0.00229065	+	18.94	18.688	18.631	18.906	18.889	18.773	18.928	19.069	19.14	18.931	19.084	19.289	19.273	18.887	19.004	18.758	18.577	18.862	18.65	18.652	18.785	18.455	18.962	18.866	18.586	18.899	19.014	18.932	18.836	18.866	19.088	18.674	18.579	18.706	18.801	18.802
P23528	CFL1	Undefined	0.00327798	0.0362973	1.29715	0.0941777		1.20369	0.29035		1.56136	0.00229521	+	20.44	20.499	19.994	20.01	19.483	19.663	19.851	19.095	19.031	19.125	18.972	18.839	19.468	20.007	19.906	20.742	20.559	20.185	20.194	20.372	20.508	20.404	18.678	19.51	20.04	19.254	19.4	19.12	20.379	20.477	20.192	20.274	20.23	20.329	20.495	20.599
P07108	DBI	Undefined	0.00348483	0.0362973	1.24681	0.191557		1.26467	0.155369		1.5768	0.00232939	+	18.176	17.974	17.573	17.21	16.538	17.176	17.411	17.47	17.403	17.126	17.631	17.37	17.328	18.183	17.693	17.515	17.871	17.887	17.987	17.88	18.043	18.472	16.855	16.713	17.736	17.901	16.709	17.499	18.935	18.099	18.736	18.53	17.434	18.295	17.988	18.275
Q96DV4	MRPL38	Undefined	0.00291822	0.0362973	0.811509	0.0506262		0.899204	0.441115		0.729712	0.00233792	+	15.729	15.361	15.578	15.605	15.564	15.636	15.538	15.705	16.655	16.397	16.386	16.294	16.202	15.689	16.253	15.091	15.309	15.627	15.257	15.522	15.612	15.21	16.03	15.42	15.36	15.81	16.279	15.888	15.713	15.939	15.61	15.443	15.426	15.709	15.634	15.295
P18124	RPL7	Undefined	0.00243042	0.034643	0.850915	0.027661	+	0.942989	0.597302		0.802404	0.00235627	+	19.107	18.651	18.696	18.691	18.686	18.894	19.087	19.099	19.248	19.438	19.387	19.655	19.266	18.907	19.157	18.645	18.509	18.994	18.925	18.55	18.953	18.727	19.067	18.997	18.617	19.078	18.853	18.885	18.818	18.786	18.903	18.537	18.44	18.86	18.789	18.972
Q16822	PCK2	Undefined	0.00345863	0.0362973	0.839317	0.110368		0.873681	0.261652		0.733296	0.00237782	+	16.263	15.916	16.759	16.661	16.693	16.424	16.497	16.608	16.828	16.817	17.053	16.825	16.862	16.796	16.544	16.154	15.956	15.89	16.217	16.5	15.729	16.121	17.069	16.657	16.88	16.582	16.932	16.855	16.321	16.395	15.881	16.564	15.999	15.69	16.119	16.054
P04181	OAT	Undefined	0.00300229	0.0362973	0.848827	0.0523567		0.91912	0.437312		0.780173	0.00239274	+	19.241	18.743	18.757	18.976	18.693	18.824	19.009	19.379	19.158	19.301	19.122	19.078	19.089	18.979	19.226	18.54	18.487	19.007	18.665	18.6	18.936	18.584	19.458	19.166	18.453	19.174	18.838	18.763	18.324	18.992	18.843	18.581	18.39	18.856	18.912	18.767
O95140	MFN2	Undefined	0.00317013	0.0362973	0.897645	0.0619588		0.941207	0.398159		0.844869	0.00242704	+	17.581	17.317	17.481	17.363	17.686	17.447	17.169	17.466	17.879	17.537	17.498	17.642	17.744	17.611	17.537	17.255	17.5	17.596	17.267	17.373	17.385	17.271	17.513	17.448	17.258	17.366	17.708	17.182	17.286	17.252	17.336	17.178	17.389	17.542	17.369	17.479
P41250	GARS1	Undefined	0.00367197	0.0366376	1.08612	0.198345		1.093	0.155341		1.18712	0.00246245	+	17.984	17.848	17.89	17.703	17.69	17.782	17.544	17.673	17.694	17.754	17.713	17.492	17.83	17.958	18.057	18	18.064	17.918	18.021	18.235	18.03	18.131	17.401	17.821	17.827	17.671	17.574	17.447	18.106	18.031	18.016	17.97	17.993	18.226	18.068	18.13
P14621	ACYP2	Undefined	0.00297948	0.0362973	1.12754	0.479836		1.28927	0.0456184	+	1.4537	0.00248221	+	19.153	20.091	19.232	19.635	18.822	19.438	19.662	19.031	19.152	19.195	18.734	19.23	19.471	19.694	19.428	20.226	19.438	19.767	20.117	19.593	19.814	19.673	18.656	18.371	19.769	19.088	19.212	18.821	19.9	19.816	19.809	20.49	19.575	19.783	20.122	20.187
P54886	ALDH18A1	Undefined	0.00330924	0.0362973	0.763385	0.0680957		0.853532	0.379687		0.651574	0.00248762	+	16.136	15.822	16.762	16.86	16.779	16.572	16.494	17.135	17.315	17.074	16.848	16.825	17.143	16.677	16.017	15.547	15.651	16.086	15.527	15.837	16.598	15.87	17.25	16.88	16.343	16.966	16.948	16.785	16.693	15.946	15.997	15.543	16.574	15.951	16.16	16.117
Q9H008	LHPP	Undefined	0.00348821	0.0362973	1.21746	0.317041		1.33736	0.0887134		1.62819	0.00248805	+	18.812	18.75	18.008	18.02	17.231	18.18	18.137	17.607	17.686	17.777	17.448	17.95	17.983	19.291	18.649	18.982	18.509	18.43	18.95	18.294	18.54	18.688	17.421	16.974	18.733	17.742	17.557	18.022	19.092	19.265	18.974	19.168	18.732	18.596	18.717	19.076
P61758	VBP1	Undefined	0.00345455	0.0362973	1.16894	0.0837056		1.10778	0.33061		1.29492	0.00248996	+	16.272	16.667	16.092	16.524	16.408	16.364	16.425	15.838	15.442	15.835	15.805	15.572	15.738	16.184	15.956	16.482	16.723	16.515	16.274	16.467	16.569	16.3	15.9	16.279	16.585	15.976	16.431	16.063	15.795	16.092	16.349	16.526	16.558	16.609	16.353	16.71
P17174	GOT1	Neuron	0.00371597	0.0367689	1.27512	0.253221		1.35626	0.120483		1.72939	0.00254449	+	21.04	19.78	20.547	20.573	19.563	20.368	20.157	19.564	19.92	20.381	19.829	19.586	20.273	21.22	20.886	21.291	21.206	20.937	21.012	21.143	21.015	21.09	19.321	18.315	20.88	19.674	20.137	20.132	21.053	21.232	21.105	21.16	21.292	21.1	20.765	21.348
Q16352	INA	Undefined	0.00181876	0.0320194	0.792802	0.0114375	+	0.95557	0.825102		0.757578	0.00259974	+	21.626	21.646	22.165	22.301	22.604	22.439	22.15	22.148	22.384	23.001	22.89	22.684	22.12	22.416	22.128	21.914	21.903	21.873	21.828	21.737	21.741	21.654	22.177	22.207	22.165	21.864	22.458	22.087	22.276	22.13	21.642	22.067	21.85	21.881	21.539	21.528
P13693	TPT1	Undefined	0.00328604	0.0362973	1.33254	0.0547545		1.15879	0.444793		1.54414	0.00262701	+	17.079	16.915	16.438	16.639	16.248	16.102	16.643	15.341	16.012	15.69	15.568	15.608	16.364	17.106	16.69	16.936	16.955	16.947	17.182	17.178	17.075	17.218	15.693	16.315	16.821	15.934	16.038	15.986	16.868	17.177	17.043	16.766	17.122	17.139	17.013	16.865
Q96RQ3	MCCC1	Undefined	0.00167478	0.0315322	0.80319	0.00931823	+	0.964768	0.868042		0.774892	0.00265501	+	16.008	15.913	15.989	16.207	16.354	16.395	16.412	17.003	16.444	16.617	16.428	16.412	16.408	15.763	15.712	15.98	15.711	15.831	15.646	15.778	15.784	15.905	16.145	16.1	16.506	16.001	15.632	16.312	15.859	16.309	15.778	15.552	16.238	15.869	16.289	16.202
P01111	NRAS	Undefined	0.00367567	0.0366376	1.43834	0.0819893		1.24833	0.378513		1.79552	0.00271819	+	16.649	16.614	16.136	16.365	15.807	15.612	16.247	14.794	13.908	15.103	15.009	15.022	15.622	16.475	16.566	16.544	16.921	16.41	16.544	16.831	16.851	16.624	NA	14.591	16.77	14.927	15.806	15.348	16.521	16.579	16.528	16.525	16.636	16.809	16.608	16.575
P62714	PPP2CB	Undefined	0.00356415	0.03649	1.41987	0.063529		1.21222	0.417283		1.72118	0.00276492	+	19.28	19.458	18.193	18.799	18.122	17.746	18.769	17.865	17.38	17.55	17.748	17.544	17.837	18.742	19.181	19.292	19.47	19.092	19.289	19.435	19.438	19.318	17.547	18.18	18.385	17.359	17.866	18.97	19.057	18.841	19.048	19.26	19.27	19.381	19.364	19.205
P00492	HPRT1	Undefined	0.00374785	0.0368157	1.17383	0.0765515		1.10214	0.372452		1.29373	0.00278926	+	19.624	19.332	19.613	19.309	19.032	19.227	18.843	19.137	19.343	19.588	19.401	19.067	19.488	19.251	19.762	19.53	19.819	19.515	19.714	19.931	19.677	19.935	19.262	18.794	19.506	19.295	19.382	19.557	19.887	19.312	19.935	19.588	19.793	19.765	19.633	20.029
P05060	CHGB	Ex	0.00315602	0.0362973	1.45223	0.0419417	+	1.1664	0.560016		1.69388	0.00280349	+	17.369	17.159	16.552	17.372	16.825	16.967	17.277	16.383	16.323	16.308	16.128	16.41	16.445	15.002	16.998	17.063	17.849	17.629	17.946	17.798	17.468	17.622	16.193	15.994	17.557	16.49	16.74	16.681	16.857	NA	17.705	17.842	17.699	17.54	17.824	17.883
Q3SXM5	HSDL1	Undefined	0.00360703	0.03649	0.870822	0.0603814		0.929386	0.436044		0.80933	0.0028468	+	19.118	18.925	19.045	18.966	19.094	18.979	18.894	19.336	19.403	19.072	19.056	19.246	19.262	18.531	19.09	18.488	18.918	18.987	18.705	18.865	18.936	18.834	19.218	18.875	18.842	19.316	19.286	18.545	18.636	18.71	18.731	18.663	18.712	18.933	18.766	19.069
P11498	PC	Undefined	0.0043865	0.0409119	0.897461	0.247215		0.878479	0.138983		0.7884	0.0030027	+	19.394	19.647	19.643	19.821	19.775	19.8	19.619	19.966	19.816	20.191	20.096	19.905	19.866	20.317	19.733	19.536	19.6	19.633	19.33	19.469	19.503	19.369	20.186	20.037	19.388	19.753	19.811	19.589	19.743	20.426	19.558	19.747	19.166	19.555	19.407	19.55
P13591	NCAM1	Undefined	0.00446665	0.0409119	1.24846	0.153542		1.2166	0.228004		1.51887	0.00303761	+	21.134	21.396	20.742	20.959	20.475	20.792	20.953	20.111	20.088	20.069	19.822	19.735	20.322	20.751	20.806	21.512	21.403	21.203	21.301	21.375	21.245	21.225	19.796	19.773	21.057	20.253	20.396	20.136	21.041	20.886	21.219	21.325	21.165	21.335	21.497	21.434
Q8WWM9	CYGB	Undefined	0.00340518	0.0362973	1.27828	0.0409215	+	1.10762	0.551932		1.41585	0.00304601	+	16.588	16.713	16.936	16.185	15.83	16.093	16.212	15.836	15.379	16.193	15.974	15.574	15.98	15.943	16.391	16.316	17.115	16.667	16.641	17.668	16.729	16.878	16.047	16.08	16.3	15.899	16.215	16.258	16.104	16.022	16.677	16.482	17.223	16.639	16.794	16.697
P62851	RPS25	Undefined	0.004181	0.0396367	0.878717	0.0831327		0.923209	0.371895		0.81124	0.00310122	+	18.877	18.659	18.715	18.638	18.642	18.967	19.048	19.135	19.067	19.18	19.12	19.252	19.084	18.491	18.782	18.453	18.337	18.851	18.744	18.41	18.82	18.603	19.067	19.163	18.64	19.142	18.712	18.634	18.461	18.731	18.815	18.369	18.315	18.716	18.683	18.689
P08559	PDHA1	Undefined	0.00433886	0.0408453	0.837431	0.0900596		0.892274	0.356562		0.747217	0.00317697	+	21.636	21.155	21.826	21.713	22.072	21.903	21.383	21.748	22.045	22.194	21.862	21.804	21.862	21.516	21.446	21.196	21.367	21.448	21.058	21.287	21.456	21.271	22.101	21.926	21.349	22.053	21.886	21.287	21.189	21.759	21.181	21.324	21.339	21.411	21.058	21.489
P04075	ALDOA	Neuron	0.00472166	0.0417512	1.21863	0.236682		1.2547	0.153304		1.52901	0.00322484	+	21.359	21.19	21.013	20.755	20.129	20.705	20.44	20.219	20.541	20.42	20.177	19.995	20.577	21.005	21.207	21.284	21.469	21.25	21.467	21.719	21.449	21.455	19.699	19.601	21.03	20.256	20.465	20.291	21.138	21.114	21.258	21.534	21.383	21.525	21.459	21.317
Q8IXI2	RHOT1	Undefined	0.00468416	0.0417512	0.89628	0.109129		0.925377	0.3186		0.829396	0.00333511	+	18.301	18.204	18.39	18.376	18.6	18.292	18.155	18.451	18.689	18.564	18.492	18.578	18.644	18.28	18.384	18.015	18.326	18.288	18.08	18.32	18.159	18.078	18.398	18.397	18.169	18.442	18.697	17.971	18.168	18.434	18.357	18.189	18.314	18.208	18.184	18.274
Q9UNS2	COPS3	Undefined	0.00467493	0.0417512	1.13165	0.33689		1.19973	0.101929		1.35767	0.00336999	+	17.333	17.247	16.847	17.009	16.627	16.828	17.025	16.491	16.669	16.323	16.444	16.55	16.592	16.934	17.128	17.158	17.445	17.334	17.396	17.423	17.209	17.39	16.483	16.475	17.233	16.23	16.587	16.053	17.012	17.097	17.18	17.42	17.488	17.487	17.221	17.242
O75347	TBCA	Undefined	0.00444327	0.0409119	1.50023	0.0783683		1.26741	0.40314		1.90141	0.00337666	+	18.833	18.056	17.124	17.069	18.672	16.175	16.974	16.52	16.956	17.023	17.676	17.145	17.364	18.04	17.974	18.142	18.975	19.07	18.097	18.991	17.748	18.453	17.144	19.288	16.732	16.099	17.311	17.529	18.217	18.434	18.174	19	17.527	18.845	18.301	18.174
P19367	HK1	Undefined	0.00499937	0.0430407	0.883856	0.193545		0.884326	0.196178		0.781617	0.00339666	+	22.638	22.241	22.768	22.525	23.039	22.725	22.327	22.892	23.033	22.99	22.982	22.966	22.868	22.196	22.458	22.347	22.571	22.603	22.273	22.368	22.35	22.326	22.883	23.047	22.485	22.839	22.998	22.478	22.318	22.171	22.451	22.366	22.437	22.414	22.294	22.593
P78417	GSTO1	Undefined	0.00500273	0.0430407	1.26624	0.188093		1.25956	0.201916		1.5949	0.00339978	+	19.095	18.862	18.315	18.018	17.714	16.62	17.856	17.839	17.86	18.347	18.121	17.483	17.354	19.008	18.682	18.985	19.14	18.539	18.798	19.007	19.056	18.152	18.126	17.997	18.25	17.565	17.812	18.391	17.928	18.927	18.028	18.678	18.858	18.779	19.098	18.958
P63000	RAC1	Undefined	0.00418123	0.0396367	1.04675	0.488811		1.09851	0.0574865		1.14987	0.00345066	+	20.703	20.627	20.466	20.513	20.738	20.624	20.364	20.51	20.591	20.436	20.47	20.342	20.502	20.503	20.37	20.514	20.809	20.626	20.507	20.696	20.676	20.696	20.465	20.45	20.755	20.565	20.603	20.163	20.496	20.683	20.627	20.54	20.715	20.71	20.514	20.69
Q15286	RAB35	Undefined	0.0038222	0.0372759	1.64663	0.0365182	+	1.20282	0.60149		1.98061	0.00350571	+	16.376	16.71	15.413	15.135	14.601	15.225	15.975	14.414	14.232	13.004	14.115	NA	14.691	16.087	16.414	16.663	16.626	16.13	16.391	16.799	16.629	16.25	14.73	14.902	14.898	14.753	15.397	16.237	16.122	15.499	16.22	16.365	16.272	16.323	16.59	16.402
O43809	NUDT21	Undefined	0.00487809	0.0426626	0.89644	0.344827		0.849874	0.102182		0.761861	0.00353425	+	16.181	16.069	16.39	16.172	16.511	16.431	16.168	16.65	16.712	16.42	16.983	16.416	16.686	17.264	16.35	15.943	16.03	16.338	16.122	16.077	16.058	16.116	17.014	16.698	16.089	16.452	16.394	17.111	16.19	16.386	16.355	15.801	15.875	16.166	15.969	16.283
P20618	PSMB1	Undefined	0.0052944	0.0430407	1.22451	0.179181		1.20876	0.219798		1.48014	0.00361435	+	19.323	19.263	18.53	19.246	18.863	18.961	18.893	18.306	18.169	18.26	18.201	18.053	18.59	18.614	19.06	19.485	19.554	19.531	19.488	19.445	19.36	19.475	18.182	17.757	19.494	18.343	18.425	18.519	19.088	18.512	19.038	19.302	19.598	19.599	19.166	19.504
Q8IUR0	TRAPPC5	Undefined	0.00527315	0.0430407	0.872204	0.135278		0.898254	0.284513		0.783461	0.00368208	+	16.864	16.847	16.978	16.461	16.954	16.846	16.313	17.054	17.053	16.935	17.319	17.17	17.431	16.39	16.738	16.334	16.406	16.855	16.362	16.663	16.63	16.726	17.071	16.496	16.803	16.965	17.328	16.67	16.83	16.409	16.539	16.56	16.612	16.844	16.199	16.44
P00441	SOD1	Undefined	0.00533087	0.0430407	1.22637	0.285739		1.29732	0.135657		1.591	0.00372508	+	17.999	18.416	18.428	17.947	17.599	17.778	17.548	17.681	17.691	18.006	17.514	17.827	17.813	19.506	18.136	18.142	18.346	18.077	18.56	18.391	18.871	18.85	17.493	16.624	18.278	18.17	17.78	17.835	18.811	19.334	19.03	18.234	19.12	18.64	18.629	19.1
Q6PCE3	PGM2L1	Neuron	0.00533043	0.0430407	1.1447	0.301413		1.19617	0.127651		1.36926	0.00375568	+	18.863	18.533	18.197	18.298	17.877	18.372	18.303	18.193	17.966	17.795	17.729	17.974	18.153	17.466	18.462	18.592	18.842	18.623	18.794	18.705	18.8	18.78	17.891	17.667	18.369	18.117	17.883	17.991	18.464	17.428	18.5	18.647	18.807	18.813	18.509	18.954
P62258	YWHAE	Undefined	0.00466384	0.0417512	1.44288	0.0648819		1.2044	0.475808		1.73781	0.00377897	+	20.587	20.882	19.649	20.189	20.123	19.529	20.573	19.503	18.745	18.996	19.027	18.688	19.738	20.458	20.445	21.373	20.799	20.378	20.978	20.932	20.797	20.655	19.095	19.818	20.08	18.881	19.571	19.463	20.857	20.697	21.03	20.769	20.661	20.605	21.162	21.031
P11142	HSPA8	Ex	0.00474308	0.0417512	1.06153	0.46363		1.12137	0.0681415		1.19036	0.00379592	+	21.464	21.132	21.199	21.184	20.841	21.233	21.005	20.809	21.202	21.228	20.978	20.993	21.208	21.14	21.255	21.282	21.397	21.347	21.43	21.542	21.449	21.326	20.661	20.886	21.295	20.922	20.82	21.209	21.261	21.32	21.227	21.511	21.486	21.553	21.397	21.516
O15144	ARPC2	Undefined	0.00069245	0.0264343	0.873046	0.0013806	+	1.01073	0.952605		0.882418	0.00382984	+	18.193	18.222	18.538	18.454	18.475	18.365	18.437	18.413	18.536	18.439	18.296	18.583	18.502	18.108	18.183	18.26	18.034	18.304	17.922	18.097	18.105	18.05	18.071	18.231	18.385	18.385	18.482	18.181	18.169	18.057	18.26	18.288	18.121	18.058	18.065	18.338
P17858	PFKL	Undefined	0.00537215	0.0430407	0.879751	0.112578		0.914782	0.337085		0.80478	0.00386787	+	19.132	19.448	19.557	19.632	19.994	19.667	19.469	19.876	20.077	19.616	19.633	19.304	19.995	19.363	19.332	19.5	19.161	19.19	19.226	19.341	19.323	19.422	19.787	19.865	19.538	19.7	19.91	19.442	19.359	18.865	19.115	19.407	19.294	19.254	19.1	19.281
P55084	HADHB	Undefined	0.00562003	0.0430407	0.883552	0.164438		0.897435	0.247932		0.792931	0.00387066	+	20.546	20.768	20.335	20.828	20.409	20.747	20.951	20.874	21.307	21.196	21.016	20.965	21.102	21.204	20.814	20.327	20.252	20.574	20.71	20.527	20.685	20.33	21.176	20.777	20.433	20.762	20.776	20.963	20.536	21.388	20.859	20.467	20.168	20.405	20.692	20.695
P63092	GNAS	Neuron	0.00564659	0.0430407	1.12169	0.234837		1.13487	0.174722		1.27297	0.0038757	+	19.242	19.383	18.916	19.096	18.95	18.907	19.251	18.794	18.525	18.445	18.315	18.302	18.818	19.015	18.914	19.531	19.239	19.347	19.244	19.248	19.209	19.218	18.494	18.61	19.141	18.772	18.669	18.712	19.006	18.914	19.028	19.21	19.092	19.294	19.412	19.458
P54727	RAD23B	Undefined	0.00575956	0.0430407	1.26699	0.195418		1.25846	0.213429		1.59446	0.00394313	+	18.094	18.026	17.489	17.54	16.763	17.212	17.392	16.677	16.962	17.079	16.559	16.615	17.354	17.61	17.956	17.997	18.166	18.053	18.113	18.059	18.057	18.051	16.255	16.787	17.681	16.415	16.919	17.005	18.288	17.946	18.287	18.034	18.086	18.191	18.109	18.15
P80723	BASP1	Undefined	0.00573122	0.0430407	1.72119	0.145572		1.54806	0.280713		2.6645	0.00399888	+	20.894	21.565	20.11	19.95	19.119	19.889	20.329	18.874	18.766	18.428	18.434	18.268	19.229	19.473	20.529	21.205	21.824	20.943	21.845	22.017	21.542	21.622	18.267	17.876	20.577	18.809	19.372	18.339	21.178	19.317	21.249	21.056	21.149	21.814	22.448	21.607
Q5SYC1	CLVS2	In	0.00339355	0.0362973	0.759157	0.0229697	+	0.931522	0.759682		0.707172	0.00401879	+	16.959	16.317	16.729	16.787	16.844	16.727	16.559	17.821	17.453	17.785	17.059	17.841	17.417	16.304	16.93	16.203	16.451	16.76	16.488	16.517	16.581	16.637	17.166	16.79	16.617	16.829	16.994	16.809	16.467	16.34	16.558	15.932	16.653	16.868	16.482	16.426
Q13449	LSAMP	Undefined	0.00549908	0.0430407	1.25878	0.367849		1.42337	0.102937		1.79171	0.00404309	+	18.371	18.134	18.171	18.08	17.156	18.042	17.995	16.645	17.871	17.752	17.026	17.71	18.008	18.159	18.685	18.58	19.001	18.537	19.046	19	18.861	18.893	16.663	16.291	18.442	16.845	17.811	17.144	18.931	18.258	18.668	18.915	18.895	19.043	19.049	19.033
Q16718	NDUFA5	Undefined	0.00589402	0.0430407	0.865904	0.273363		0.839763	0.152858		0.727154	0.0041014	+	18.355	17.692	18.123	18.22	19.114	18.787	17.952	18.812	18.896	18.738	18.845	18.508	18.142	18.442	18.267	18.002	18.031	18.108	17.971	17.76	17.939	18.15	18.792	19.21	18.502	18.711	18.92	18.194	17.803	18.213	17.723	17.845	18.239	18.008	18.136	17.943
O00468	AGRN	Undefined	0.00568228	0.0430407	0.880539	0.11013		0.917772	0.354939		0.808134	0.00413812	+	17.024	16.928	17.377	17.203	17.504	17.359	17.345	17.627	17.574	17.673	17.396	17.337	17.404	16.972	17.207	16.746	16.859	17.11	16.737	17.073	17.116	17.018	17.456	17.118	17.129	17.582	17.261	17.01	17.004	17.682	17.421	17.125	17.05	17.077	17.087	16.985
Q9Y266	NUDC	Undefined	0.00587309	0.0430407	1.15956	0.135972		1.11999	0.302791		1.2987	0.00414338	+	17.103	17.275	16.959	17.043	16.711	17.179	17.107	16.574	16.543	16.404	16.305	16.38	16.92	16.839	17.209	17.291	17.293	17.147	17.477	17.492	17.252	17.199	16.523	16.704	17.089	16.432	16.71	16.682	17.211	17.079	17.224	17.568	17.132	17.299	17.383	17.06
Q99584	S100A13	Undefined	0.00613185	0.0433207	1.1751	0.199367		1.16954	0.218079		1.37433	0.00421182	+	19.186	18.058	18.638	18.637	18.196	18.568	18.79	18.533	18.866	18.851	18.727	19.073	18.999	18.977	18.827	18.564	18.772	19.134	19.034	18.843	19.312	19.281	18.267	18.086	18.867	18.762	18.702	19.003	19.113	19.56	20.079	19.47	18.967	19.428	19.069	19.281
Q9BS26	ERP44	Undefined	0.00609881	0.0433207	0.835725	0.26722		0.80834	0.16045		0.675549	0.00423678	+	16.875	16.933	17.211	17.073	17.577	17.422	16.965	17.483	17.101	17.834	17.581	17.805	17.262	16.836	17.068	16.086	16.456	17.01	17.007	16.88	17.103	16.791	17.79	17.654	16.741	17.734	17.584	16.846	16.377	17.122	16.971	16.506	16.592	17.046	16.926	16.925
B5ME19	EIF3CL	Undefined	0.00535876	0.0430407	0.893119	0.0719253		0.943182	0.476228		0.842374	0.00431565	+	17.147	17.293	17.128	17.247	17.183	16.966	17.295	17.327	17.511	17.417	17.323	17.625	17.695	17.066	17.37	16.834	16.88	17.197	17.016	17.043	17.328	17.095	17.263	17.192	16.987	17.268	17.805	17.059	16.912	17.442	16.969	16.918	16.992	17.239	17.285	17.197
Q15691	MAPRE1	Undefined	0.00590296	0.0430407	0.881299	0.37839		0.822049	0.104624		0.724471	0.00436799	+	17.305	17.695	17.55	17.397	17.863	17.567	18.169	18.034	18.632	18.092	18.845	18.643	18.181	18.097	17.716	17.84	17.477	17.377	17.602	17.503	17.763	17.331	18.035	17.332	17.692	18.475	17.982	18.768	17.887	17.991	17.8	17.407	17.324	17.291	17.822	17.61
Q00169	PITPNA	Undefined	0.0044285	0.0409119	1.66594	0.0340448	+	1.17988	0.670554		1.96562	0.00436826	+	15.723	16.977	13.84	15.094	15.27	14.592	14.631	14.557	15.089	13.898	14.367	NA	15.019	16.354	16.049	16.171	16.535	16.089	16.197	16.544	16.509	16.752	14.193	15.038	14.968	14.68	14.508	15.856	16.181	16.597	16.632	16.368	16.067	16.387	16.001	16.363
Q9NWV8	BABAM1	Undefined	0.00613762	0.0433207	1.0881	0.325255		1.12235	0.129139		1.22123	0.00438468	+	16.138	16.02	15.793	15.734	15.616	15.737	15.56	15.629	15.67	15.569	15.543	15.36	15.931	15.198	15.836	15.803	15.876	15.992	16.042	16.381	16.205	16.111	15.528	15.454	16.004	15.759	15.503	15.725	15.585	15.343	15.661	16.082	15.986	16.248	16.005	15.985
Q92598	HSPH1	Undefined	0.00562993	0.0430407	1.23878	0.0796791		1.12393	0.454154		1.3923	0.00443482	+	19.06	18.833	18.516	18.781	18.749	18.413	18.604	18.131	18.179	18.111	17.934	17.79	18.275	18.172	18.696	18.858	19.137	18.842	19.032	19.294	19.184	19.132	17.92	18.81	18.81	18.131	18.164	18.48	18.664	18.163	18.982	19.066	19.194	19.074	19.228	19.298
P05230	FGF1	Undefined	0.00639552	0.0437865	1.23141	0.171555		1.19871	0.258862		1.47611	0.00443575	+	17.67	17.764	17.373	17.518	17.109	17.488	17.625	17.397	16.54	16.885	16.323	16.742	17.239	17.634	17.203	18.112	17.606	18.118	17.83	17.278	17.376	17.879	16.856	17.314	17.634	17.201	16.513	17.324	18.415	17.571	17.522	18.266	17.694	17.719	17.799	18.02
Q13347	EIF3I	Undefined	0.00639665	0.0437865	1.23543	0.169008		1.19996	0.262523		1.48247	0.00444168	+	17.024	16.647	16.215	16.525	15.953	16.192	16.527	15.865	16.081	16.483	16.02	16.055	16.395	16.998	17.031	16.623	17.106	17.001	17.091	17.234	17.265	17.188	15.892	15.436	16.884	15.628	16.206	16.397	16.978	17.27	17.093	17.231	16.989	17.401	16.738	16.985
P02462	COL4A1	Undefined	0.00589191	0.0430407	1.61605	0.0774206		1.28728	0.4753		2.08031	0.00472114	+	20.102	19.649	17.527	19.122	18.573	19.035	19.782	19.674	17.688	17.665	17.404	17.685	17.757	18.59	18.918	19.45	20.153	20.023	20.245	20.579	19.673	20.095	19.85	19.24	19.344	19.358	17.516	17.869	18.946	18.764	17.757	20.488	20.134	20.222	19.845	19.705
Q7Z4S6	KIF21A	Neuron	0.000560272	0.0261897	0.869779	0.000859506	+	1.01928	0.852879		0.886546	0.00482123	+	17.432	17.448	17.691	17.599	17.611	17.637	17.48	17.646	17.423	17.717	17.621	17.604	17.529	17.36	17.339	17.641	17.273	17.417	17.282	17.101	17.496	17.26	17.309	17.36	17.401	17.539	17.457	17.051	17.277	17.341	17.254	17.247	17.222	17.435	17.314	17.436
O14618	CCS	Undefined	0.0056469	0.0430407	1.05891	0.544214		1.13447	0.0616338		1.2013	0.0048486	+	17.738	17.617	17.582	17.772	17.351	17.397	17.362	17.11	17.017	17.204	17.459	17.771	17.496	17.019	17.265	17.695	17.758	17.714	17.485	17.663	17.603	17.661	17.375	17.173	17.386	17.013	17.268	17.263	17.492	17.733	17.61	17.848	17.526	17.612	17.447	17.875
P04216	THY1	Neuron	0.0061677	0.0433207	1.2596	0.465337		1.53216	0.0824795		1.92991	0.00488902	+	20.884	20.968	20.524	20.912	20.219	20.132	20.028	19.524	19.526	19.372	18.967	18.734	19.851	20.162	20.806	21.046	21.396	21.023	20.926	21.318	21.312	21.253	18.834	18.463	20.552	19.197	20.048	18.721	20.83	20.248	20.81	21.39	21.203	21.516	20.887	21.292
P18669	PGAM1	Undefined	0.00576747	0.0430407	1.31443	0.0643437		1.13537	0.534514		1.49236	0.00489723	+	19.821	19.897	19.141	19.28	19.322	18.908	19.699	18.849	18.896	19.14	18.735	18.556	19.362	20.101	20.032	19.933	19.928	19.554	19.989	20.102	19.822	20.007	18.598	19.505	19.698	18.555	19.047	19.588	20.201	20.403	20.436	20.396	19.942	19.888	19.884	19.901
Q9P265	DIP2B	Undefined	0.00708178	0.0467191	0.850331	0.231321		0.84493	0.206705		0.71847	0.00490256	+	16.427	16.022	16.827	16.742	16.944	16.796	16.571	16.951	17.908	17.419	17.276	17.326	17.222	17.269	17.037	16.603	16.31	16.511	16.499	16.412	16.602	16.422	16.66	16.742	16.429	17.119	17.44	17.024	17.076	17.075	17.053	16.77	16.358	16.541	16.009	16.218
P25705	ATP5F1A	Undefined	0.00586485	0.0430407	0.843331	0.0658349		0.923188	0.530849		0.778553	0.00495688	+	23.925	23.49	23.945	23.89	24.203	24.031	23.69	23.921	24.361	24.678	24.294	24.257	24.269	24.047	23.873	23.727	23.812	23.801	23.539	23.724	23.615	23.59	23.922	24.191	23.732	23.928	24.238	23.425	23.772	24.28	23.703	23.935	23.809	23.863	23.08	23.96
Q8TBC4	UBA3	Undefined	0.00693684	0.0463228	1.36353	0.228679		1.36604	0.173791		1.86264	0.0050246	+	16.96	16.96	16.362	16.481	16.171	15.931	16.529	NA	NA	NA	13.998	14.484	NA	15.629	16.379	16.812	17.141	16.517	16.617	17.323	16.807	17.378	15.96	15.614	16.555	NA	15.039	15.802	15.546	16.984	16.457	16.82	16.981	16.874	17.08	17.05
P32969	RPL9	Undefined	0.00609462	0.0433207	0.894139	0.0718675		0.946383	0.50998		0.846198	0.00503642	+	18.076	17.732	17.71	17.799	17.92	17.956	18.184	18.045	18.125	18.047	18.06	18.193	18.039	17.909	18.173	17.656	17.474	17.957	17.879	17.531	17.985	17.877	18.137	18.178	17.48	18.036	17.696	17.846	17.793	17.718	18.14	17.825	17.463	17.817	17.871	17.817
P14550	AKR1A1	Undefined	0.00717227	0.0467191	1.27386	0.15823		1.21413	0.299594		1.54664	0.0050635	+	18.226	18.39	17.353	17.917	17.479	17.42	17.238	17.097	17.293	17.146	17.096	16.749	17.831	18.398	18.332	18.616	18.326	18.299	18.415	18.184	18.112	18.151	16.861	17.093	18.014	16.773	17.473	17.097	18.576	18.655	18.505	18.475	18.153	18.215	18.317	18.314
P28161	GSTM2	Undefined	0.00683277	0.0458537	1.59248	0.113138		1.35271	0.386844		2.15417	0.0050741	+	17.161	17.435	15.806	16.3	15.321	14.562	16.261	13.815	15.268	15.177	15.836	15.547	15.284	17.586	16.804	17.529	17.439	16.99	17.226	17.003	17.197	17.26	14.665	15.495	16.564	14.574	15.31	15.327	17.468	17.172	17.562	17.267	17.047	17.022	17.631	17.259
Q13131	PRKAA1	Undefined	0.00734975	0.0467191	0.918199	0.207833		0.921541	0.235742		0.846159	0.00509897	+	16.747	16.72	16.782	17.065	17.507	16.941	17.107	17.123	17.23	17.227	17.294	17.121	17.32	17.233	16.932	16.911	16.768	16.795	16.894	16.953	16.65	16.643	16.958	17.241	16.809	17.199	17.497	17.216	17.032	17.156	16.747	16.937	16.911	16.849	16.772	16.907
P63173	RPL38	Undefined	0.00344333	0.0362973	0.772865	0.0163065	+	0.957523	0.878018		0.740036	0.00510393	+	16.839	16.361	16.8	16.502	16.978	16.921	17.041	17.232	17.498	17.677	17.6	17.681	17.356	16.645	17.09	16.455	16.2	16.764	16.536	16.307	16.582	16.583	17.256	17.184	16.376	17.17	17.12	17.27	16.455	16.352	16.745	16.374	16.396	16.277	16.613	16.893
Q8IXS6	PALM2	Undefined	0.00726289	0.0467191	1.33169	0.349571		1.48394	0.15209		1.97614	0.00516357	+	14.847	14.461	14.046	13.788	13.392	13.89	15.839	13.523	13.434	12.956	12.51	13.779	14.57	13.201	14.483	15.657	14.689	14.907	14.915	14.597	15.176	14.768	NA	NA	14.243	11.986	13.225	13.926	14.076	13.975	14.45	14.766	14.738	14.796	15.156	15.529
P09972	ALDOC	Undefined	0.00721102	0.0467191	1.34078	0.12314		1.21936	0.372664		1.6349	0.00530015	+	21.118	20.984	20.834	20.999	20.073	20.428	20.42	19.743	19.656	20.029	20.112	19.513	20.289	20.939	20.8	21.233	21.299	20.937	21.138	21.38	21.383	21.333	19.275	18.93	20.937	19.964	20.107	20.805	21.062	21.631	21.688	21.192	21.052	21.278	21.343	21.464
Q9BT78	COPS4	Undefined	0.00590558	0.0430407	1.05579	0.592936		1.14077	0.0558226		1.20442	0.00532708	+	16.924	16.689	16.675	16.811	16.871	16.797	16.559	16.541	16.429	16.311	16.502	15.962	16.648	16.457	16.656	16.662	16.957	16.897	16.619	16.948	16.88	16.834	16.289	16.387	16.837	16.521	16.382	16.434	16.537	16.852	16.638	16.852	17.062	17.053	16.735	16.889
P62879	GNB2	Undefined	0.00747868	0.0467191	1.17206	0.320318		1.22957	0.151054		1.44113	0.00533355	+	21.022	21.125	20.623	20.846	20.935	20.649	20.951	20.628	20.362	19.849	19.689	19.582	20.588	20.241	20.503	21.131	20.88	21.121	21.191	21.294	21.221	21.08	20.614	20.888	21.306	20.235	20.314	19.953	20.329	19.968	20.239	21.374	21.228	21.235	21.175	20.989
Q13509	TUBB3	Undefined	0.00780783	0.0483298	1.32942	0.234759		1.33985	0.217278		1.78122	0.00543182	+	19.613	19.621	18.336	19.233	18.496	18.625	18.939	18.009	17.96	17.866	17.699	17.817	18.405	19.143	19.526	19.697	19.905	19.497	19.807	19.857	19.584	19.513	17.751	17.739	19.28	17.703	18.332	17.533	19.332	19.274	19.676	19.72	19.721	19.708	19.542	19.438
P47755	CAPZA2	Undefined	0.00644292	0.0437865	1.20695	0.0660807		1.08877	0.555272		1.31409	0.00555198	+	18.42	18.461	18.013	18.378	18.086	18.034	18.334	18.036	17.633	17.992	17.678	18.036	17.884	18.539	18.592	18.696	18.636	18.45	18.427	18.617	18.648	18.524	17.751	17.807	18.195	17.992	17.838	18.253	18.74	18.881	19.144	18.754	18.494	18.622	18.682	18.809
O43264	ZW10	Undefined	0.00509437	0.0430407	0.780205	0.0341082	+	0.930455	0.733772		0.725946	0.00556458	+	14.934	14.686	15.051	15.306	14.73	15.035	15.271	15.433	15.969	15.433	15.607	15.845	15.721	15.48	15.092	14.607	14.368	14.824	15.231	14.612	15.41	14.597	15.413	14.526	14.916	15.426	15.615	15.716	14.61	14.545	14.754	14.624	14.857	14.647	14.784	14.647
Q86VP6	CAND1	Undefined	0.00744402	0.0467191	1.16653	0.108972		1.09945	0.418567		1.28254	0.00564689	+	18.884	18.794	18.436	18.461	18.318	18.613	18.276	18.294	18.183	18.085	18.158	17.897	18.285	18.199	18.584	19.026	18.944	18.743	18.815	19.05	18.687	19.036	18.012	18.112	18.655	18.104	18.297	18.049	18.731	18.295	18.831	18.72	18.907	18.937	19.079	18.906
O95352	ATG7	In	0.00795903	0.0490418	1.34879	0.0892409		1.17415	0.439385		1.58368	0.00590613	+	16.498	16.339	15.879	16.149	15.177	15.556	15.916	15.896	15.922	14.006	NA	NA	15.987	15.478	NA	16.032	16.813	16.554	16.57	16.789	16.48	16.775	15.131	15.006	16.323	16.399	15.917	15.331	16.246	15.943	16.335	16.462	16.613	16.728	16.547	16.407
P53602	MVD	Undefined	0.0062636	0.043543	1.26685	0.0508857		1.09173	0.644572		1.38306	0.00597103	+	16.872	17.392	16.732	16.537	16.74	15.701	17.022	16.688	16.196	15.672	15.801	15.884	16.512	17.083	16.909	17.066	16.713	17.103	17.121	16.603	17.07	16.781	16.491	17.121	16.847	16.246	16.207	16.891	16.968	17.39	17.099	16.849	16.434	17.054	16.883	16.932
P14314	PRKCSH	Undefined	0.00646013	0.0437865	1.16212	0.0545058		1.05989	0.627661		1.23171	0.00602276	+	17.59	17.471	17.023	17.169	17.306	17.076	17.186	16.916	17.133	17.298	17.15	17.052	17.493	17.537	17.723	17.341	17.144	17.465	17.856	17.668	17.606	17.679	17.32	17.506	17.182	17.279	16.925	17.642	17.488	18.02	17.745	17.375	17.495	17.773	17.63	17.767
Q96AG4	LRRC59	Undefined	0.00727838	0.0467191	1.35441	0.0660055		1.11148	0.673969		1.5054	0.00613156	+	16.571	16.586	15.554	15.936	15.791	15.451	16.124	15.465	NA	NA	15.667	NA	15.881	16.145	16.352	15.76	16.589	16.661	16.724	16.534	16.623	17.008	14.872	NA	15.984	NA	NA	NA	16.635	16.849	16.536	16.073	16.293	16.478	16.925	16.428
Q8TC26	TMEM163	Undefined	0.00779118	0.0483298	1.1386	0.55888		1.34163	0.0733847		1.52759	0.00633751	+	16.821	16.687	17.166	17.506	16.35	17.365	17.054	16.59	16.572	16.303	16.149	16.485	16.555	15.784	16.493	17.072	17.316	16.932	17.102	17.36	17.046	17.07	16.73	NA	17.524	16.646	15.759	15.917	17.068	16.056	17.091	16.962	17.123	16.99	17.568	17.354
Q9Y2R0	COA3	Undefined	0.00701338	0.0466044	0.813003	0.0605316		0.919465	0.61194		0.747528	0.00638536	+	17.754	17.473	18.069	17.825	18.429	17.958	17.586	17.38	18.984	17.732	18.21	18.331	17.994	17.774	17.371	17.384	17.666	17.317	17.033	17.604	17.682	17.653	18.284	17.378	17.682	18.246	18.072	17.708	17.305	17.877	17.125	17.379	17.531	17.71	17.402	17.636
P06732	CKM	Undefined	0.00746147	0.0467191	0.864687	0.574405		0.72074	0.070133		0.623214	0.00650001	+	19.399	20.661	20.894	20.569	20.211	20.978	19.829	20.169	20.914	21.016	20.523	20.488	20.874	21.824	20.066	21.067	20.101	19.988	20.306	20.274	20.53	19.253	19.958	20.499	20.56	20.404	20.874	20.133	20.336	21.282	20.055	20.043	19.924	19.727	19.817	20.073
P60866	RPS20	Undefined	0.00553419	0.0430407	0.86716	0.0313092	+	0.96493	0.788912		0.836749	0.0065296	+	18.42	18.311	18.125	18.143	18.148	18.411	18.497	18.482	18.705	18.794	18.567	18.778	18.661	18.386	18.458	18.005	18.04	18.331	18.349	17.906	18.391	18.369	18.418	18.235	18.219	18.482	18.153	18.296	18.192	18.28	18.389	17.927	18.083	18.318	18.198	18.347
P01859	IGHG2	Undefined	0.00413072	0.0396367	1.1462	0.883026		2.23912	0.0175818	+	2.56648	0.00654066	+	19.162	16.557	17.938	17.161	17.939	17.054	18.072	15.757	15.56	16.703	15	NA	15.596	17.199	16.148	16.622	18.205	18.071	18.033	16.613	17.608	18.589	16.161	15.535	17.667	16.552	16.37	16.373	15.432	17.845	17.012	17.111	18.227	17.914	18.608	18.678
O60443	GSDME	Undefined	0.00666096	0.0449231	2.07413	0.029243	+	1.12616	0.876433		2.33581	0.00667257	+	15.095	15.226	13.913	14.21	NA	NA	13.74	11.32	NA	NA	NA	NA	13.392	14.306	15.475	15.058	15.205	14.867	15.827	15.261	14.976	15.164	NA	NA	12.733	NA	NA	NA	16.332	15.442	15.54	15.024	16.017	15.332	15.443	14.991
Q15293	RCN1	Undefined	0.00163405	0.0311987	1.3595	0.00322161	+	0.980819	0.973739		1.33342	0.00687792	+	15.701	16.322	15.416	15.526	15.493	14.983	15.716	15.442	15.19	14.976	14.784	14.733	15.683	15.781	15.836	16.045	15.704	15.802	16.06	16.063	15.848	15.916	15.658	16.452	15.436	16.091	15.446	15.239	15.852	16.082	16.416	16.027	15.471	15.837	16.051	15.996
Q03154	ACY1	Undefined	0.00587133	0.0430407	1.71647	0.0283206	+	1.10567	0.86383		1.89785	0.0069426	+	17.431	17.173	16.834	17.065	17.524	16.648	17.352	15.669	NA	14.872	NA	14.787	15.709	17.029	17.054	17.545	17.457	16.904	17.633	17.365	17.337	18.091	17.251	NA	17.369	17.717	NA	14.707	17.697	17.998	17.538	17.451	17.55	18.005	17.487	17.439
Q3ZCW2	LGALSL	Undefined	0.00555054	0.0430407	1.58118	0.0269333	+	1.10012	0.841931		1.73949	0.00719527	+	16.989	17.149	16.119	16.693	16.058	15.588	16.145	16.793	14.496	15.558	14.831	15.57	15.053	16.271	16.882	17.23	17.387	16.896	17.13	17.222	17.201	17.164	15.908	15.797	16.801	15.93	15.263	16.487	17.125	16.033	17.21	17.218	17.099	17.157	17.171	17.475
Q01130	SRSF2	Undefined	0.00721819	0.0467191	0.887545	0.0458274	+	0.963646	0.726082		0.855279	0.00754788	+	17.306	17.393	17.54	17.319	17.562	17.482	17.404	17.357	17.479	17.496	17.491	17.386	17.485	17.063	17.083	17.452	16.952	17.307	17.346	17.133	17.135	16.878	17.361	17.095	17.253	17.566	17.178	17.262	17.368	16.929	17.267	16.943	17.149	17.05	17.199	17.145
Q7Z460	CLASP1	Undefined	0.00606248	0.0433207	0.728788	0.0282004	+	0.948384	0.891884		0.691171	0.00782401	+	15.794	15.44	16.527	15.993	16.9	15.927	16.452	16.146	NA	15.916	16.247	16.026	16.344	16.35	14.95	15.099	15.528	15.579	15.561	15.213	15.645	15.235	15.797	NA	15.646	16.497	16.43	NA	14.97	16.062	15.36	15.778	15.439	15.762	15.54	15.403
P55209	NAP1L1	Neuron	0.00544852	0.0430407	1.53602	0.0235093	+	1.06787	0.907475		1.64027	0.00791191	+	17.184	17.415	16.02	16.735	17.033	15.535	16.106	15.347	16.099	15.457	15.56	15.731	15.722	17.116	17.116	17.389	17.281	17.036	17.17	17.154	17.148	17.147	18	15.805	16.784	15.158	16.022	NA	16.996	17.291	17.083	16.787	17.049	17.282	17.311	17.195
O75521	ECI2	Undefined	0.00350765	0.0362973	0.991562	0.997197		0.691064	0.00906873	+	0.685233	0.00856537	+	15.83	15.696	16.104	15.99	15.832	16.715	15.754	17.054	15.478	16.522	16.986	16.525	16.275	15.762	15.481	16.437	15.468	16.005	15.924	16.369	15.656	16.087	15.846	16.681	15.804	16.977	16.833	16.915	15.245	16.121	15.574	16.003	16.126	15.353	15.98	15.716
P43490	NAMPT	Undefined	0.00578303	0.0430407	0.984912	0.95978		0.853502	0.0182338	+	0.840624	0.0101779	+	16.332	16.819	16.357	16.302	16.338	16.285	16.165	16.012	16.627	16.497	16.625	16.558	16.665	16.338	15.974	16.305	16.614	16.262	16.115	16.501	16.183	16.094	16.896	16.789	16.376	16.396	16.17	16.281	16.586	16.329	16.039	16.201	15.83	16	16.496	16.172
P11441	UBL4A	Undefined	0.00587581	0.0430407	0.793545	0.0160005	+	0.984107	0.977216		0.780933	0.010723	+	16.736	16.758	17.04	17.025	17.315	17.464	17.34	17.643	17.287	17.427	17.391	17.423	17.215	NA	16.567	16.792	16.675	16.985	16.699	16.705	16.64	16.625	17.384	17.415	17.317	17.313	17.071	16.9	16.521	16.327	16.3	16.77	16.746	16.83	16.49	17.244
P12814	ACTN1	Undefined	0.00616602	0.0433207	0.817479	0.0190032	+	0.981332	0.962205		0.802218	0.0108603	+	16.758	16.994	17.985	17.676	16.993	17.007	17.34	16.828	16.971	16.638	16.709	16.931	17.216	16.788	16.495	16.736	16.682	16.776	16.655	16.92	16.634	16.655	16.846	16.823	16.696	16.55	16.671	16.679	17.181	16.619	16.576	17.047	16.879	16.71	16.54	16.751
Q9NSY0	NRBP2	Undefined	0.00739757	0.0467191	0.418192	0.0261492	+	0.883578	0.922311		0.369505	0.0111167	+	17.233	17.577	18.757	17.195	18.74	19.944	18.712	19.984	20.97	20.759	20.139	21.437	20.388	18.307	18.296	18.506	17.444	17.352	18.138	17.427	17.326	17.947	15.127	16.84	18.764	20.216	19.913	20.557	18.461	15.831	17.694	17.487	18.078	17.278	17.219	17.586
P53816	PLAAT3	Undefined	0.00632282	0.0437304	2.03073	0.0159016	+	1.00737	0.999476		2.0457	0.0128367	+	13.785	14.582	11.865	14.672	13.864	12.36	12.137	12.765	13.44	NA	13.215	NA	12.906	15.165	14.688	14.289	14.963	14.065	14.774	15.03	14.778	14.072	NA	NA	13.77	NA	13.931	13.691	15.284	16.167	13.916	15.505	13.948	14.408	13.644	13.464
P11216	PYGB	Undefined	0.00386902	0.037463	1.01254	0.9827		0.799304	0.00718109	+	0.80933	0.0131159	+	20.118	20.697	20.666	20.826	21.242	20.967	20.782	21.038	20.947	21.165	20.965	20.798	21.041	20.292	20.49	21.159	20.393	20.516	21.031	20.801	20.658	20.215	21.119	21.253	20.769	20.682	21	21.092	21.173	20.651	20.612	20.404	20.496	20.414	20.63	20.168
P20810	CAST	Undefined	0.00230222	0.0339226	2.43725	0.00331861	+	0.851844	0.798937		2.07616	0.0136076	+	14.525	15.755	13.637	16.287	NA	14.415	13.803	14.766	14.313	15.085	12.413	13.024	14.699	13.762	15.876	15.415	16.66	15.931	16.609	16.311	16.161	16.598	NA	NA	15.216	14.702	13.627	NA	16.372	15.987	15.025	15.864	16.268	16.12	16.24	15.33
Q02338	BDH1	Undefined	0.00737265	0.0467191	0.755315	0.0153422	+	1.0011	0.999928		0.756144	0.0177603	+	18.845	18.681	19.074	19.434	19.146	18.8	18.737	19.652	19.526	19.274	19.91	19.569	19.276	18.904	18.821	18.976	18.563	18.637	18.314	18.906	18.691	18.657	19.291	18.974	18.554	19.083	19.213	18.791	18.459	18.688	18.551	18.599	18.785	18.635	18.331	18.793
Q8N8N7	PTGR2	Undefined	0.00265538	0.0360685	1.80742	0.00301927	+	0.900602	0.800604		1.62776	0.0181281	+	17.042	17.569	16.447	16.181	15.701	NA	15.813	15.824	15.596	NA	15.494	15.847	15.634	16.985	16.461	17.214	17.134	16.559	17.379	16.698	17.106	16.976	17.339	NA	16.094	17.023	15.091	18.861	17.239	17.528	17.561	17.072	16.77	16.937	16.976	17.206
O15484	CAPN5	Undefined	0.00342379	0.0362973	5.11919	0.0041021	+	0.711955	0.738449		3.64463	0.0200744	+	17.367	18.337	16.764	17.368	12.47	12.954	12.803	12.365	12.934	NA	NA	NA	16.694	19.246	17.317	18.06	18.952	17.767	18.577	17.909	17.778	18.045	NA	NA	17.771	NA	16.366	NA	17.563	18.763	17.339	17.5	17.945	18.232	17.636	17.206
Q9UN37	VPS4A	Undefined	0.00472979	0.0417512	0.724607	0.00666082	+	1.04092	0.915111		0.75426	0.0214989	+	17.321	17.394	18.134	18.222	18.373	18.167	18.195	18.289	18.457	17.956	18.233	18.366	17.328	17.509	17.511	17.181	17.338	17.158	17.042	17.31	17.191	17.076	17.895	17.847	17.888	18.199	18.002	17.486	17.497	17.527	17.346	17.513	17.062	17.186	17.162	17.338
Q9BSH4	TACO1	Undefined	0.00358022	0.03649	0.71505	0.00432177	+	1.05229	0.864264		0.752437	0.0215151	+	16.425	16.485	17.034	17.512	16.813	16.654	16.595	NA	17.429	17.207	17.163	16.449	17.343	16.85	16.439	16.298	16.128	16.531	16.303	16.17	16.488	16.119	16.741	16.496	16.357	17.105	17.389	15.434	16.069	16.909	15.89	NA	16.644	16.169	16.378	16.382
O95372	LYPLA2	Undefined	0.0033105	0.0362973	0.818772	0.00405784	+	1.03843	0.797359		0.850235	0.0223901	+	17.35	17.303	17.796	18.064	17.227	17.743	17.812	17.392	17.651	17.193	17.33	17.505	17.394	17.524	17.481	16.972	17.34	17.48	17.254	17.106	17.256	17.366	17.177	17.262	17.033	17.459	17.246	NA	17.234	17.274	16.979	17.472	17.55	17.376	17.087	17.271
P48637	GSS	Undefined	0.00288197	0.0362973	1.72007	0.00311349	+	0.893328	0.74875		1.53659	0.024556	+	18.562	18.515	18.242	18.117	17.419	17.545	17.909	17.449	18.214	18.316	18.025	17.726	18.263	18.953	18.552	18.796	18.671	18.479	18.747	18.562	18.755	18.728	21.234	21.048	18.228	18.139	17.986	18.268	18.818	18.909	19.079	18.773	18.811	18.738	18.599	19.192
P08708	RPS17	Undefined	0.00557831	0.0430407	0.781226	0.00719089	+	1.03703	0.885284		0.810153	0.0272535	+	17.416	17.241	17.597	17.805	17.795	17.793	17.643	17.927	17.923	18.066	17.57	18.117	17.853	17.464	17.155	17.272	17.083	17.744	17.36	17.115	17.372	17.377	17.495	17.625	17.708	17.946	17.328	17.321	16.512	17.096	17.003	16.854	17.253	17.897	17.23	17.364
O75223	GGCT	Undefined	0.00714055	0.0467191	1.74115	0.00692664	+	0.87325	0.704481		1.52046	0.0497894	+	16.58	16.317	15.845	14.81	NA	15.427	14.809	14.022	14.601	14.952	15.226	14.899	15.233	16.893	15.921	16.241	16.571	15.414	16.067	15.848	16.35	16.758	16.744	15.755	NA	15.726	14.755	17.232	16.576	16.35	16.544	15.695	15.728	15.908	16.917	16.372
Q6UWP8	SBSN	Undefined	0.00621605	0.0434352	2.56494	0.00458326	+	0.701318	0.421964		1.79884	0.109987		15.17	13.582	14.921	14.814	13.206	15.652	15.039	12.833	13.417	12.38	14.186	13.493	13.951	13.697	13.272	14.998	15.247	14.801	15.409	15.378	15.605	14.675	16.358	13.746	13.977	15.031	13.117	20.21	16.835	15.153	14.79	15.084	14.71	15.227	15.22	14.526
P56385	ATP5ME	Undefined	0.00826292	0.050684	0.846242	0.210912		0.854681	0.25076		0.723267	0.0057729		18.634	18.4	19.137	19.34	19.001	19.145	18.195	18.53	18.984	18.757	19.399	19.31	19.111	19.019	18.624	18.059	18.588	18.482	18.364	18.784	18.444	18.507	18.406	19.437	19.006	18.377	20.025	18.437	18.206	19.113	18.403	18.465	18.61	18.714	18.132	18.39
O14841	OPLAH	Undefined	0.00840241	0.0508493	0.68362	0.00669537		1.1425	0.500814		0.781039	0.102532		16.342	16.31	16.904	16.887	16.48	16.935	16.868	17.139	17.157	17.115	17.138	16.925	16.967	17.019	16.696	16.48	15.548	15.743	16.647	16.443	15.971	16.682	NA	14.559	17.046	16.447	16.691	15.999	17.152	16.991	16.252	16.593	16.161	16.218	16.321	16.409
Q07157	TJP1	Undefined	0.00839184	0.0508493	0.81794	0.253999		0.81154	0.228693		0.663791	0.00586744		16.021	16.549	16.543	16.528	16.877	16.678	16.651	17.191	16.653	17.342	17.046	16.783	16.689	17.173	16.86	16.789	16.375	15.625	16.442	16.462	16.094	15.54	NA	17.209	16.521	17.615	16.827	15.435	17.033	16.764	16.504	16.007	16.006	16.677	15.896	15.785
P62328	TMSB4X	Neuron	0.00835648	0.0508493	1.22966	0.333372		1.31216	0.15593		1.61351	0.00600375		18.959	18.892	18.998	18.629	17.558	18.77	17.736	17.919	17.818	18.255	18.598	18.305	18.179	19.004	18.693	19.292	19.16	18.601	19.066	18.884	18.86	19.367	17.307	16.73	18.755	18.115	17.975	19.128	19.256	19.523	19.487	18.873	18.74	19.227	18.989	18.755
P07858	CTSB	Undefined	0.00856611	0.0512133	1.37019	0.0189033		1.00595	0.998433		1.37834	0.0185272		17.722	18.211	17.106	17.83	17.312	17.105	17.777	17.127	17.341	17.332	17.518	16.923	18.069	18.309	18.424	17.721	18.169	17.916	18.734	18.334	18.714	18.76	17.662	17.733	17.704	16.864	17.563	17.824	18.161	18.594	18.53	17.812	18.045	18.339	18.451	18.212
P55010	EIF5	Undefined	0.0085379	0.0512133	0.882298	0.0441771		0.967363	0.789165		0.853502	0.00963474		17.902	17.906	17.99	17.969	17.96	17.841	17.818	18.452	17.782	18.21	18.338	17.743	18.068	18.033	18.057	17.88	17.792	17.944	17.923	17.875	17.928	17.779	17.035	18.164	17.708	17.611	18.022	18.108	17.759	17.746	17.909	17.709	17.622	17.822	17.923	17.685
O75534	CSDE1	Undefined	0.0085759	0.0512133	0.90898	0.0593878		0.966347	0.678361		0.87839	0.00830827		17.259	16.997	17.003	17.208	17.212	17.316	17.119	17.318	17.325	17.329	17.305	17.353	17.403	17.057	17.154	16.813	17.004	17.233	17.007	17.07	17.16	16.94	17.404	17.189	16.979	17.423	17.263	17.291	16.853	16.899	16.851	16.929	16.955	17.16	17.115	17.157
Q14204	DYNC1H1	Ex	0.00861934	0.051247	0.882703	0.0918619		0.937744	0.514832		0.82775	0.00703902		20.37	20.113	20.472	20.24	20.572	20.736	20.256	20.707	20.865	20.851	20.847	20.741	20.843	20.362	20.815	20.357	20.192	20.335	20.31	20.257	19.971	20.145	20.554	20.475	20.373	20.599	20.738	20.559	20.878	20.261	20.492	20.235	20.256	20.277	20.133	20.224
O43426	SYNJ1	Undefined	0.00884858	0.0523802	0.862679	0.0605292		0.948402	0.68035		0.818167	0.00857185		19.301	18.944	19.492	19.324	19.668	19.51	19.113	19.672	19.642	19.667	19.56	19.618	19.628	18.856	19.105	19.185	19.111	19.17	18.915	19.149	19.078	19.05	19.543	19.719	19.212	19.533	19.549	19.081	19.114	18.635	19.053	19.208	19.097	19.156	18.859	19.219
P31947	SFN	Undefined	0.00891573	0.0525482	1.20907	0.368621		1.29774	0.149715		1.56905	0.00661045		18.01	17.365	17.468	17.682	17.332	17.114	17.852	NA	16.626	16.379	16.677	16.097	17.556	17.541	18.033	18.353	18.032	NA	18.331	18.172	18.046	17.332	16.549	16.862	17.759	16.229	17.082	16.861	18.196	17.594	17.709	17.911	18.175	17.997	17.971	18.086
P04080	CSTB	Undefined	0.00922933	0.0530852	1.35128	0.0310435		1.04406	0.924892		1.41082	0.0135682		17.904	18.34	17.329	17.549	17.211	17.191	18.123	17.369	17.317	16.907	16.892	16.682	17.393	18.07	17.83	18.25	18.4	18.17	18.132	18.092	18.208	18.242	16.878	17.365	17.744	17.354	17.193	17.135	18.373	18.385	18.609	18.392	17.794	18.216	18.368	18.021
P49411	TUFM	Undefined	0.00921717	0.0530852	0.880056	0.0366563		0.975716	0.875155		0.858684	0.0120346		21.147	20.878	21.128	21.273	21.091	21.396	21.139	21.04	21.36	21.329	21.227	21.213	21.307	21.397	21.275	20.619	20.922	21.034	20.872	21.007	20.954	20.873	21.356	21.061	21.159	21.091	21.336	20.93	20.983	21.462	20.805	21.061	21.063	21.027	20.838	20.926
P15880	RPS2	Undefined	0.00919233	0.0530852	0.878321	0.0789706		0.943992	0.589183		0.829128	0.00802853		19.039	18.573	18.737	18.759	18.754	18.965	19.179	19.069	18.972	19.131	19.035	19.143	19.031	18.629	19.037	18.44	18.317	18.919	18.779	18.485	18.888	18.744	19.105	19.127	18.761	19.068	18.561	18.718	18.546	18.646	18.891	18.349	18.398	18.737	18.708	18.792
P43304	GPD2	Undefined	0.0090539	0.0530852	0.877419	0.140322		0.913702	0.382477		0.801699	0.00668367		19.329	18.917	19.497	19.579	19.916	19.392	19.257	19.714	19.345	19.569	19.473	19.324	19.337	19.219	18.976	19.121	19.251	19.144	19.031	19.199	19.026	19.272	19.685	19.656	19.172	19.713	19.507	19.094	18.418	18.993	18.933	18.888	19.176	19.188	19.157	19.246
Q16774	GUK1	Undefined	0.00924179	0.0530852	1.03508	0.761513		1.12562	0.0506562		1.16511	0.00992699		17.115	17.078	16.794	17.009	17.078	17.023	17.057	17.081	16.84	16.65	16.591	16.736	16.839	16.947	16.994	17.223	17.085	17.092	17.124	17.231	17.129	17.01	17.104	16.953	17.002	16.837	16.861	16.305	16.901	16.851	16.842	17.258	17.055	16.941	16.975	16.965
P07203	GPX1	Undefined	0.00915195	0.0530852	0.995574	0.996948		1.18646	0.0171041		1.18121	0.0230635		19.174	18.848	19.143	18.934	18.53	19.132	18.708	18.974	18.661	18.952	18.886	18.191	18.904	18.996	18.813	19.115	19.048	19.063	18.839	18.943	18.828	19.123	19.052	18.531	18.792	19.168	18.846	18.484	18.487	18.642	18.639	19.126	19.101	19.146	18.791	19.389
Q06210	GFPT1	Undefined	0.00934993	0.0534797	0.677515	0.0826518		0.836792	0.576732		0.566939	0.00805758		15.349	16.006	16.557	16	15.909	16.952	15.941	16.454	17.904	17.321	16.954	17.673	17.407	14.963	15.672	15.012	15.537	15.709	15.8	15.464	15.289	15.372	16.863	15.553	16.332	17.458	16.491	16.928	15.357	15.184	16.197	15.05	15.495	15.599	15.313	15.453
Q68D91	MBLAC2	Undefined	0.00943796	0.0535315	0.830669	0.0108739		1.03311	0.854919		0.858169	0.0453481		17.762	17.501	17.731	17.779	18.166	17.942	17.628	17.99	18.275	18.034	18.118	18.261	18.092	17.265	17.588	17.663	17.521	17.793	17.532	17.367	17.509	17.379	17.819	17.845	17.824	18	17.877	17.606	17.611	17.027	17.352	17.701	17.612	17.587	17.415	17.801
P02787	TF	Oli	0.00943523	0.0535315	1.08519	0.883815		1.55615	0.0363527		1.68872	0.0125135		19.336	19.933	19.9	19.333	18.573	18.908	19.534	18.1	18.368	18.952	18.112	18.75	18.302	19.576	18.794	19.061	19.443	19.522	18.949	19.514	19.078	19.365	18.414	17.096	19.282	19.029	19.473	18.149	18.623	20.434	19.891	19.257	19.509	19.094	19.621	19.743
P01116	KRAS	Undefined	0.0097907	0.0540714	1.27441	0.0156541		0.98321	0.97759		1.25301	0.0289495		19.099	19.359	18.51	18.778	18.754	18.361	18.558	18.473	18.532	19.245	18.464	18.14	18.314	18.889	19.14	19.363	19.178	18.986	19.125	19.324	19.355	19.236	18.971	18.32	18.779	18.994	18.51	19.259	19.299	18.919	19.303	19.279	18.923	19.292	19.344	19.232
P47756	CAPZB	Undefined	0.00985226	0.0540714	1.49457	0.0967607		1.22637	0.532211		1.83291	0.0081228		18.515	18.653	17.614	18.139	16.925	17.263	17.988	15.989	16.587	16.368	16.364	16.179	17.194	18.397	18.184	18.581	18.602	18.458	18.462	18.658	18.675	18.484	16.955	17.21	17.844	15.982	16.981	16.877	18.13	18.565	18.528	18.373	18.29	18.488	18.71	18.643
Q5TFE4	NT5DC1	Undefined	0.00980871	0.0540714	1.50654	0.109097		1.263	0.458359		1.90276	0.00755161		15.26	15.103	13.37	14.491	13.247	13.817	14.535	NA	13.903	14.116	13.867	NA	13.983	15.604	15.51	15.182	15.72	15.396	15.405	15.487	15.487	15.612	NA	13.469	14.426	13.267	14.125	14.013	15.377	16.14	15.308	15.297	15.574	15.309	15.017	15.448
Q16143	SNCB	Undefined	0.0097229	0.0540714	1.36636	0.116117		1.20114	0.462777		1.64118	0.00757401		19.518	19.139	18.73	18.611	17.988	18.839	17.715	18.181	18.558	18.508	18.143	18.434	18.09	18.343	18.803	18.821	20.03	19.525	18.96	19.14	19.466	20.147	17.936	17.585	19.286	18.396	18.277	17.847	19.448	18.598	19.85	19.556	19.677	19.842	19.226	18.665
P05155	SERPING1	Undefined	0.0096018	0.0540714	1.46831	0.192357		1.37199	0.309429		2.0145	0.00680438		16.772	16.682	17.173	16.193	16.336	14.199	16.459	14.877	13.18	16.478	15.893	14.426	NA	14.113	16.035	16.391	17.143	16.305	15.901	16.421	15.186	16.14	15.692	16.864	15.396	15.605	16.386	NA	15.968	16.513	16.847	16.124	16.599	16.252	17.257	16.067
P29218	IMPA1	Undefined	0.00969275	0.0540714	1.20993	0.255444		1.21898	0.230083		1.47488	0.00682502		18.875	18.974	18.553	18.44	17.752	18.33	18.071	17.733	18.089	18.366	17.958	17.757	18.397	19.255	18.627	18.874	19.009	18.739	18.792	18.874	19.019	19.032	17.75	16.938	18.498	18.037	18.203	18.436	19.275	19.279	19.166	19.03	18.753	18.957	19.028	19.246
Q9UN36	NDRG2	Ast	0.00982875	0.0540714	1.09069	0.69193		1.27782	0.0637135		1.39371	0.00957596		20.223	20.641	19.851	20.066	20.284	19.826	20.424	20.123	19.371	19.237	19.126	19.399	19.73	20.249	19.606	20.583	20.236	20.482	20.468	20.498	20.415	19.736	19.425	19.839	20.21	20.116	19.149	19.086	19.77	19.823	20.201	20.543	20.282	20.691	20.905	20.592
P23515	OMG	Undefined	0.00968234	0.0540714	1.00348	0.999574		1.41905	0.0203155		1.42398	0.0211902		17.888	17.989	18.693	18.854	18.29	18.826	18.289	17.554	18.301	18.529	18.257	17.809	18.416	19.003	18.865	18.456	18.63	18.228	18.501	18.535	18.63	18.824	17.504	17.022	19.1	17.597	18.507	17.129	19.215	19.082	19.054	19.151	18.777	18.492	18.571	19.089
Q15042	RAB3GAP1	Undefined	0.00996457	0.0544673	0.89556	0.284257		0.883889	0.209729		0.791576	0.00705696		15.266	15.728	15.738	15.176	15.344	15.327	14.995	14.738	15.557	15.489	15.468	15.472	15.682	15.409	14.999	14.933	15.138	15.053	15.21	15.588	15.754	15.327	15.193	14.882	15.127	15.098	15.356	14.696	15.469	15.246	15.131	14.569	14.603	14.921	15.234	14.911
Q8N0X7	SPART	Undefined	0.0100699	0.0548223	0.858417	0.0802588		0.936305	0.60943		0.80374	0.00892896		15.483	16.4	15.993	16.225	16.153	15.838	16.335	16.11	16.079	16.512	16.551	16.478	16.396	15.899	15.813	15.838	15.868	15.835	15.776	15.944	15.933	15.798	15.757	16.086	16.255	15.663	16.474	15.869	15.953	15.717	16.126	15.771	15.552	15.476	16.093	15.658
Q9Y570	PPME1	Undefined	0.0102112	0.0553688	0.889844	0.0294377		0.987812	0.958138		0.878999	0.0164686		18.807	18.501	18.858	18.837	19.276	18.69	18.687	19.032	19.098	18.97	18.914	18.724	19.082	18.453	18.791	18.702	18.743	18.699	18.486	18.583	18.631	18.477	18.948	18.842	18.617	18.714	19.099	18.638	18.687	18.347	18.661	18.608	18.623	18.648	18.476	18.678
Q9UBX3	SLC25A10	Undefined	0.0102761	0.0554989	0.877723	0.228615		0.88415	0.266929		0.776038	0.00726431		16.577	16.111	16.449	16.574	16.861	16.722	16.656	16.583	16.648	16.936	16.486	16.5	16.614	16.826	16.106	16.2	16.233	16.25	16.099	16.148	16.162	15.991	17.072	16.71	16.514	16.874	16.92	16.111	16.133	16.862	15.936	16.11	16.138	16.25	15.848	15.92
Q9NTX5	ECHDC1	Undefined	0.0104083	0.0559898	0.842907	0.369061		0.791588	0.161537		0.667235	0.00762435		17.648	17.691	19.04	17.66	18.823	18.205	17.545	18.768	19.009	19.286	19.23	19.029	18.069	18.133	17.817	17.975	17.471	17.763	17.642	17.997	17.561	17.659	18.207	18.764	18.261	18.108	19.246	19.047	18.716	18.107	17.881	18.047	17.691	17.671	17.692	17.52
Q9BTV5	FSD1	Undefined	0.0104628	0.0560605	0.873192	0.0306053		0.985068	0.953995		0.860154	0.0165626		17.674	17.225	17.496	17.586	17.927	17.827	17.491	17.803	17.411	17.603	17.655	17.718	17.472	17.236	17.547	17.446	17.339	17.276	17.217	17.322	17.408	17.231	17.626	17.707	17.476	17.638	17.646	16.759	17.352	17.335	17.341	17.176	17.446	17.196	17.121	17.396
Q9HBL0	TNS1	Undefined	0.0105883	0.0565093	1.08219	0.880146		0.61008	0.0137653		0.660224	0.0397249		15.212	15.701	14.072	14.319	14.939	15.489	15.115	14.27	15.475	14.817	16.083	14.954	15.999	15.698	15.608	14.542	15.142	15.418	15.071	15.472	15.331	15.126	NA	15.763	NA	14.371	15.776	15.773	15.466	15.434	15.478	15.168	13.891	15.533	14.156	14.616
P68104	EEF1A1	Undefined	0.0106399	0.0565624	0.937801	0.173964		0.951964	0.350832		0.892753	0.00772582		22.183	22.205	21.903	22.012	22.062	22.007	22.358	22.241	22.079	22.051	22.09	22.106	22.173	21.908	22.247	22.237	21.741	22.228	22.191	21.938	22.043	21.819	22.06	21.903	21.919	22.055	21.99	21.883	22.004	21.973	22.267	21.922	21.808	21.883	22.084	21.782
P22695	UQCRC2	Undefined	0.0107025	0.0566727	0.801723	0.0227817		0.995867	0.99853		0.798409	0.0223633		19.769	19.221	19.886	19.749	20.167	19.989	19.67	19.835	20.135	20.043	19.738	19.795	20.003	19.821	19.437	19.355	19.511	19.623	19.274	19.465	19.531	19.549	19.835	20.12	19.675	19.889	19.692	19.361	19.031	19.327	18.736	19.848	19.691	19.739	19.37	19.515
Q8N126	CADM3	Undefined	0.0107828	0.0568758	1.323	0.339805		1.42561	0.182072		1.88609	0.00779311		17.572	17.96	16.984	17.588	17.455	17.151	17.19	16.396	16.501	16.131	15.671	14.945	17.006	17.175	17.414	17.779	18.187	17.924	18.023	18.179	17.801	18.074	16.115	15.783	17.91	15.723	17.267	15.341	17.464	17.306	17.6	18.324	17.943	18.105	18.16	17.774
P05090	APOD	Undefined	0.0109962	0.0570675	1.94724	0.0639804		1.24733	0.724076		2.42884	0.0110503		17.885	18.178	17.21	17.438	17.044	16.644	17.084	15.892	14.071	16.336	14.233	14.235	14.181	18.435	17.661	17.87	18.506	17.731	18.118	18.468	18.238	17.868	16.523	16.371	17.353	16.379	14.409	16.337	17.746	19.159	17.269	17.847	17.608	17.719	18.108	17.554
P25787	PSMA2	Undefined	0.0109861	0.0570675	1.2643	0.0861135		1.10844	0.607636		1.4014	0.00967209		15.699	15.729	15.355	15.288	15.083	15.596	15.386	14.641	14.601	15.401	14.74	15.082	15.089	15.669	15.444	15.715	15.624	15.774	15.899	16.211	15.994	16.111	15.083	14.394	15.697	14.714	15.448	15.487	15.67	15.882	15.767	15.566	16.087	15.979	15.961	16
P60953	CDC42	Undefined	0.0109783	0.0570675	1.27169	0.197137		1.22145	0.319912		1.5533	0.00787745		18.229	18.726	17.569	18.04	17.637	17.774	18.054	17.418	17.226	16.989	17.002	16.946	17.403	18.227	18.067	18.334	18.669	18.333	18.636	18.765	18.6	18.692	17.11	17.181	18.363	17.123	17.27	17.063	18.035	18.356	18.012	18.605	18.479	18.516	18.68	18.288
P46109	CRKL	Undefined	0.0110296	0.0570675	1.12122	0.217028		1.10747	0.293507		1.24171	0.00785608		17.666	17.71	17.398	17.248	17.169	16.98	17.278	17.165	16.923	17.026	16.817	17.184	17.186	17.548	17.645	17.836	17.73	17.512	17.518	17.667	17.493	17.622	17.148	17.065	17.41	16.612	17.155	16.975	17.689	17.618	17.797	17.637	17.742	17.354	17.651	17.483
O43765	SGTA	Undefined	0.0108825	0.0570675	1.10107	0.502997		1.19138	0.112699		1.31179	0.00871803		16.288	15.997	15.744	15.575	16.083	15.584	15.811	15.896	15.078	15.168	15.087	15.159	15.947	15.493	15.819	15.958	16.007	16.048	16.007	16.407	16.293	15.956	15.486	15.448	15.603	15.128	15.239	15.432	15.754	15.869	15.965	15.983	16.285	16.109	16.211	16.502
P25788	PSMA3	Undefined	0.0111162	0.0572967	1.16519	0.145706		1.10678	0.417809		1.28961	0.00837221		16.343	16.077	15.699	16.181	15.654	15.871	15.532	16.157	15.63	16.048	15.98	15.488	15.728	15.975	15.881	16.365	16.467	16.205	16.445	16.457	16.31	16.338	15.972	14.804	15.923	16.048	15.747	16.268	16.188	15.903	16.216	16.233	16.565	16.462	16.405	16.681
Q13630	TSTA3	Undefined	0.0112257	0.0574244	1.16144	0.0758725		1.05967	0.66358		1.23075	0.0104738		17.043	17.067	16.866	17.08	16.651	17.058	17.02	16.63	16.56	16.727	16.614	16.883	16.57	16.691	16.785	17.429	17.31	17.204	17.17	17.429	17.009	17.072	16.388	17.159	17.246	16.303	16.683	16.505	17.544	16.986	17.079	17.349	17.171	17.12	17.046	17.079
P50395	GDI2	Undefined	0.0112132	0.0574244	1.09593	0.260302		1.09772	0.248425		1.20303	0.00795646		20.588	20.586	20.416	20.465	20.291	20.286	20.303	20.103	20.082	20.185	20.132	19.896	20.163	20.713	20.539	20.857	20.582	20.485	20.493	20.549	20.514	20.676	19.864	20.173	20.55	19.93	20.333	20.287	20.798	20.397	20.691	20.511	20.568	20.499	20.671	20.821
Q9Y2I1	NISCH	Ex	0.0113296	0.0575217	0.662664	0.0387438		0.934878	0.909542		0.61951	0.0155858		19.838	18.743	19.564	19.545	20.751	20.476	19.508	20.681	20.868	20.778	20.684	20.528	20.903	20.413	19.681	19.433	18.983	19.204	18.753	18.756	19.545	18.972	20.636	20.554	18.866	20.438	20.716	20.565	19.703	18.864	19.672	19.029	18.902	19.085	19.434	19.768
Q9UPR5	SLC8A2	Undefined	0.0112907	0.0575217	1.13851	0.113725		1.07335	0.509595		1.22202	0.0090817		19.687	19.621	19.287	19.471	19.393	19.417	19.313	19.293	18.867	19.021	18.875	19.252	19.237	19.217	19.439	19.889	19.745	19.728	19.633	19.708	19.61	19.63	19.043	19.362	19.634	19.266	19.156	18.694	19.42	19.561	19.598	19.753	19.79	19.593	19.625	19.676
P05198	EIF2S1	Undefined	0.0114113	0.0577203	0.908752	0.0219181		1.00086	0.999657		0.909534	0.0259575		17.241	16.996	17.136	17.114	17.268	17.248	17.263	17.277	17.208	17.207	17.269	17.213	17.279	16.703	17.123	17.075	17.004	17.27	17.091	17.014	17.115	17.06	16.896	16.962	17.247	17.127	17.088	16.61	16.823	16.997	17.127	16.962	17.034	17.072	17.011	17.038
P68036	UBE2L3	Undefined	0.011607	0.0582752	1.28657	0.0946494		1.11693	0.619884		1.43701	0.0101434		17.239	17.444	16.361	17.188	16.605	17.14	17.535	16.279	16.608	16.502	16.541	16.276	16.927	17.227	17.619	17.962	17.594	17.109	17.288	17.434	17.359	17.958	16.162	NA	17.103	16.691	16.77	16.467	17.622	17.493	17.932	18.004	17.139	17.355	17.59	17.377
P55263	ADK	In	0.0115884	0.0582752	1.17063	0.19006		1.13392	0.341794		1.3274	0.00839212		16.907	16.953	16.068	16.328	15.313	16.18	16.245	16.257	15.59	16.134	15.637	16.257	16.731	16.251	16.62	16.637	16.663	16.839	16.558	16.441	16.793	16.861	16.413	15.903	16.397	15.934	15.8	16.006	16.703	16.627	16.764	16.668	16.624	16.852	16.743	16.709
P62826	RAN	Undefined	0.0120714	0.0586349	1.37343	0.022697		0.995864	0.999285		1.36775	0.0275775		18.627	19.049	18.133	18.381	17.884	18.012	18.27	17.578	17.865	17.447	17.441	17.729	18.238	18.594	18.545	18.596	19.003	18.732	18.822	19.11	19.142	18.869	17.402	19.028	18.416	17.767	17.663	18.797	18.344	18.86	18.686	18.831	18.802	18.736	18.896	18.628
Q14203	DCTN1	Undefined	0.0120936	0.0586349	0.907011	0.0395686		0.984963	0.918754		0.893372	0.0168855		18.37	18.258	18.376	18.516	18.555	18.528	18.142	18.569	18.313	18.393	18.376	18.385	18.345	18.033	17.97	18.172	18.298	18.322	18.171	18.262	18.221	18.104	18.398	18.321	18.358	18.357	18.302	17.889	17.945	18.194	17.904	18.272	18.137	18.23	18.074	18.296
Q13085	ACACA	Undefined	0.0120929	0.0586349	0.823689	0.0678092		0.937807	0.730146		0.772461	0.012149		17.157	16.652	17.238	17.244	17.358	17.24	17.005	17.553	17.714	17.417	17.334	17.881	17.427	16.636	16.928	16.434	16.571	17.093	16.869	16.695	17.01	17.002	17.623	17.423	17.012	17.729	17.167	17.15	16.604	16.425	16.752	16.71	16.644	17.085	16.901	17.095
Q00059	TFAM	Undefined	0.0120435	0.0586349	1.51032	0.0829376		1.18165	0.649621		1.78468	0.0110118		17.238	17.522	16.368	16.695	16.261	16.65	16.976	15.941	14.895	14.909	14.26	14.974	15.872	17.219	17.044	17.362	17.334	17.17	17.199	17.374	17.262	17.108	15.932	16.085	16.631	15.734	16.027	15.603	16.93	17.344	17.435	17.259	17.132	17.146	17.292	17.558
Q07866	KLC1	Neuron	0.0118001	0.0586349	1.18838	0.110315		1.09445	0.533073		1.30062	0.00966143		16.602	16.558	16.664	16.512	16.211	16.537	16.515	15.838	15.558	15.586	16.098	15.575	15.848	16.012	16.453	16.563	16.69	16.655	16.699	16.546	16.515	16.672	16.157	15.904	16.654	15.624	16.136	16.106	16.448	16.571	16.782	16.772	16.673	16.607	16.542	16.337
P46439	GSTM5	Undefined	0.0118965	0.0586349	1.28143	0.157556		1.186	0.407663		1.51978	0.00890087		18.749	19.477	18.346	18.233	18.205	18.128	18.64	18.213	18.659	17.035	18.142	17.912	17.694	19.218	19.092	19.789	18.642	18.358	19.069	18.922	18.759	19.161	17.899	18.254	18.94	18.513	18.311	17.586	19.321	19.125	19.201	19.33	18.793	18.612	19.133	19.158
Q13418	ILK	Undefined	0.0120865	0.0586349	0.895946	0.169494		0.923628	0.387151		0.82752	0.00894153		16.025	16.322	16.718	16.505	16.506	16.221	16.62	16.559	16.806	16.775	16.839	16.723	16.81	16.809	16.676	16.343	16.633	16.401	16.301	16.18	16.222	16.17	16.264	16.274	16.458	16.425	16.898	16.482	16.813	16.679	16.429	15.969	16.433	16.4	16.56	16.248
P20674	COX5A	Undefined	0.0121298	0.0586349	0.883667	0.240495		0.890297	0.282656		0.786726	0.0086565		21.38	21.334	21.701	21.792	21.991	21.925	21.819	21.564	22.203	22.185	22.136	21.91	22.209	22.106	21.687	21.567	21.855	21.229	21.582	21.741	21.514	21.604	21.592	22.062	21.676	21.594	22.12	21.76	21.724	22.092	21.238	21.569	21.416	21.745	21.607	21.274
P35237	SERPINB6	Undefined	0.0121013	0.0586349	1.16832	0.248352		1.1617	0.273524		1.35723	0.00862713		19.257	19.253	18.747	19.036	18.47	18.47	19.097	18.571	18.483	18.683	18.21	18.102	18.82	19.565	19.162	19.412	18.971	19.156	19.226	19.132	19.176	19.534	18.495	17.884	19.048	18.541	18.498	18.816	19.574	19.428	19.421	19.325	19.077	19.278	19.389	19.311
P01857	IGHG1	Undefined	0.0117929	0.0586349	1.34297	0.379457		1.49586	0.170602		2.00889	0.00868923		19.32	19.633	20.124	18.021	19.01	18.954	19.049	18.265	16.996	18.564	18.033	17.672	16.929	18.933	19.874	19.379	20.5	18.291	18.991	19.487	18.483	19.134	17.77	18.65	18.453	18.133	19.034	18.728	18.398	20.247	21.131	18.175	19.607	19.003	20.538	19.798
Q9UPA5	BSN	Undefined	0.0121544	0.0586349	1.10568	0.803942		1.4672	0.0579173		1.62225	0.0128998		14.121	14.081	13.16	14.067	13.83	14.155	13.829	14	13.063	12.632	12.726	12.247	13.451	11.654	13.848	13.816	13.876	13.843	13.046	14.251	13.831	14.213	13.466	NA	13.793	13.906	13.044	12.503	13.581	12.405	13.464	14.803	14.418	14.413	14.06	13.872
P63104	YWHAZ	Undefined	0.0122917	0.0589502	1.4403	0.0953457		1.1802	0.60085		1.69984	0.0106797		20.686	21.201	19.737	20.112	19.979	19.342	20.485	19.54	18.934	18.745	18.938	18.596	19.571	20.164	20.551	21.065	20.949	20.225	21.05	21.194	21.11	20.689	19.295	19.851	19.962	18.825	19.508	19.682	20.261	20.437	20.672	20.641	20.732	20.787	21.363	20.789
P49406	MRPL19	Undefined	0.0123067	0.0589502	0.867699	0.110704		0.929504	0.543484		0.80653	0.0101481		16.803	16.451	16.69	16.647	16.548	16.506	16.734	16.914	17.131	17.221	16.921	16.769	16.856	16.24	16.83	15.973	16.231	16.707	16.129	16.404	16.569	16.529	17.202	16.61	16.408	17.066	16.905	16.843	16.409	16.481	16.27	16.357	16.453	16.643	16.562	16.317
Q9Y345	SLC6A5	Undefined	0.0124401	0.0591327	3.20019	0.0857145		1.44774	0.750638		4.63306	0.0112101		17.562	16.716	NA	13.837	15.853	16.132	17.512	14.857	11.519	16.736	NA	NA	16.33	17.08	19.387	19.079	18.568	17.542	14.177	20.519	19.585	18.118	NA	NA	17.315	NA	NA	NA	19.519	17.779	13.653	18.588	19.082	19.211	18.979	15.148
P20073	ANXA7	Undefined	0.0125629	0.0591327	0.896766	0.335902		0.876117	0.204765		0.785673	0.00909305		18.468	18.812	18.823	18.798	19.137	18.945	18.887	19.127	19.253	19.193	19.095	19.33	19.264	18.804	18.601	18.638	18.542	18.626	18.409	18.629	18.514	18.468	19.239	19.161	18.876	19.169	19.299	19.094	18.807	18.802	18.718	18.737	18.486	18.501	17.574	18.677
Q9HB90	RRAGC	Undefined	0.0124985	0.0591327	0.917197	0.425301		0.878611	0.1549		0.805859	0.00944627		16.265	15.952	15.982	15.951	16.367	16.011	15.99	16.268	16.413	16.788	16.58	16.695	16.887	16.09	16.428	15.871	16.026	16.288	15.913	15.899	16.134	16.15	16.145	16.843	15.78	16.222	16.812	16.413	16.066	16.209	16.212	15.71	15.832	16.132	16.062	16.383
O94925	GLS	Undefined	0.0125215	0.0591327	0.929845	0.58773		0.856349	0.0999786		0.796272	0.0107336		19.915	19.358	19.767	19.795	19.746	19.973	19.646	20.07	20.21	20.106	20.028	20.053	20.108	19.853	20.217	19.392	19.711	19.813	19.778	19.786	19.737	19.734	20.305	20.309	19.5	19.981	20.105	19.454	19.725	19.896	19.863	18.769	19.63	19.895	19.761	19.69
Q9Y639	NPTN	Neuron	0.0124973	0.0591327	0.914698	0.69494		0.783153	0.0760714		0.716348	0.0119922		19.257	18.493	19.834	19.243	19.393	19.571	19.235	19.512	20.233	20.139	20.652	19.737	19.74	19.939	19.384	19.651	19.137	19.103	19.031	19.187	18.962	19.138	19.328	20.442	19.472	19.408	20.133	19.984	19.832	19.861	19.259	18.942	19.257	19.064	18.878	19.034
P04792	HSPB1	Undefined	0.0126671	0.0594166	0.950895	0.870834		0.782398	0.0479677		0.743979	0.0157933		18.514	19.32	18.259	18.434	18.824	17.86	19.313	18.799	18.449	18.395	18.275	18.557	18.859	19.084	18.602	19.208	18.252	18.464	18.758	18.347	18.06	17.819	18.578	19.911	17.997	18.433	18.4	18.762	18.798	18.673	18.558	18.452	18.012	18.09	18.001	18.013
P54687	BCAT1	Undefined	0.0128102	0.0596751	1.80365	0.125283		1.35594	0.548308		2.44564	0.0102088		18.676	18.118	12.391	16.969	16.873	16.64	16.425	16.106	15.979	16.186	NA	NA	16.207	17.731	17.863	18.132	17.695	18.191	18.472	18.348	18.35	17.732	16.005	15.733	NA	15.868	NA	NA	17.132	17.982	17.586	17.411	18.336	18.415	18.313	18.498
O94772	LY6H	Undefined	0.0127831	0.0596751	1.27646	0.467092		1.49015	0.139809		1.90211	0.00992377		16.888	17.152	16.352	17.054	16.285	16.709	16.611	16.532	15.416	14.723	14.741	15.486	15.418	14.501	15.377	16.474	17.131	16.955	17.108	16.945	17.251	17.319	16.545	16.192	16.834	16.471	15.698	13.889	15.309	14.583	16.125	16.876	17.206	17.217	16.77	17.007
P19623	SRM	Undefined	0.0129682	0.0599002	1.11283	0.125449		1.06149	0.51075		1.18127	0.0103916		18.389	18.125	18.239	18.084	17.738	17.969	17.847	18.133	18.398	18.388	18.249	18.16	18.294	18.117	18.093	18.251	18.77	18.256	17.958	18.259	18.646	18.276	17.9	17.766	18.237	18.275	18.196	18.375	18.63	18.672	18.372	18.276	18.401	18.249	18.2	18.517
Q96CX2	KCTD12	Undefined	0.012903	0.0599002	1.31841	0.166635		1.21307	0.408043		1.59933	0.00965336		18.209	18.367	17.593	17.921	17.792	17.372	18.312	17.238	17.09	16.977	16.886	16.499	17.673	18.559	18.624	18.723	18.641	18.3	18.474	18.596	18.462	18.519	16.882	16.784	17.864	16.747	17.662	17.497	18.88	18.418	18.718	18.406	18.917	18.348	18.32	18.128
Q9UKG1	APPL1	Undefined	0.0129911	0.0599002	0.837965	0.235892		0.851555	0.300789		0.713573	0.00932486		16.458	16.497	17.132	16.273	17.65	17.329	16.517	17.514	17.135	18.035	17.966	17.763	17.096	16.554	16.935	16.682	16.626	16.4	16.568	16.674	16.505	16.68	17.452	17.62	16.535	17.184	16.977	16.995	17.35	16.729	16.92	16.684	16.682	16.472	16.612	16.555
P63241	EIF5A	Undefined	0.0131132	0.060258	0.882188	0.0186685		1.01235	0.958434		0.893083	0.040588		18.932	18.611	19.009	18.859	18.959	19.009	19.025	18.962	19.347	19.057	19.104	19.114	19.354	19.061	19.339	18.854	18.681	18.84	18.784	18.781	18.737	18.635	18.746	18.725	18.894	18.848	19.105	18.858	19.266	19.16	18.984	18.854	18.604	18.767	18.993	18.666
Q9UI15	TAGLN3	Undefined	0.01328	0.0606135	1.34717	0.128822		1.18334	0.507291		1.59416	0.0106052		18.434	18.279	17.557	17.706	17.143	17.308	17.624	16.952	16.972	16.649	16.571	16.632	17.262	17.8	18.352	18.216	18.715	18.262	18.543	18.414	18.551	18.471	16.937	17.169	17.809	16.704	17.166	16.587	18.238	17.521	18.233	18.299	18.307	18.646	18.445	18.001
P06753	TPM3	Undefined	0.0132658	0.0606135	0.911846	0.131983		0.948205	0.497964		0.864617	0.01052		19.437	19.326	19.493	19.375	19.544	19.489	19.375	19.466	19.86	19.811	19.836	20.065	19.756	19.427	19.458	19.366	19.277	19.304	19.227	19.344	19.356	19.252	19.43	19.802	19.331	19.583	19.726	19.67	19.463	19.489	19.549	19.454	19.295	19.257	19.381	19.456
Q96HE7	ERO1A	Undefined	0.01333	0.0606378	1.21979	0.2061		1.17546	0.346298		1.43382	0.0096965		16.834	16.63	15.893	16.447	16.115	15.882	16.871	16.495	15.185	15.577	15.666	16.025	16.223	15.591	17.008	16.082	16.561	16.751	17.182	16.784	17.034	16.974	16.39	16.833	16.226	15.936	15.827	15.309	16.218	16.106	16.978	16.237	16.826	16.932	16.816	17.068
O14910	LIN7A	Neuron	0.0137214	0.0620021	0.958998	0.543593		0.923382	0.119898		0.885522	0.0112658		17.97	18.067	18.102	17.921	18.247	18.064	18.082	18.194	18.354	18.065	18.176	18.382	18.425	17.92	18.122	18.241	18.111	18.126	18.159	18.026	18.068	17.889	18.057	18.226	18.062	17.973	18.193	18.049	18.081	17.769	18.234	18.003	17.951	17.962	18.154	17.81
O15075	DCLK1	Neuron	0.0136943	0.0620021	1.07666	0.738371		1.25084	0.0731107		1.34674	0.0137579		18.801	18.776	18.307	17.99	17.859	18.376	18.292	17.976	18.014	17.422	17.627	17.946	18.301	17.648	18.209	18.968	18.396	18.847	18.508	18.103	18.501	18.418	17.761	17.457	18.45	17.957	18.216	17.371	18.484	17.279	18.636	18.683	18.48	18.542	18.735	18.6
P34932	HSPA4	Undefined	0.0138337	0.0622335	1.44592	0.0226329		0.981329	0.989099		1.41893	0.0352951		16.04	16.745	16.956	16.735	16.222	16.679	16.138	16.437	16.439	16.423	16.518	16.326	16.445	18.189	16.275	17.93	17.114	16.828	16.888	18.373	17.011	16.873	17.476	17.159	16.764	16.467	16.274	17.981	16.619	17.139	16.754	17.047	17.07	17.089	16.93	17.055
O94760	DDAH1	Undefined	0.0138644	0.0622335	1.35128	0.202949		1.27027	0.359596		1.7165	0.0101433		19.694	20.142	19.322	19.176	17.734	18.963	18.673	18.516	18.732	18.88	18.973	18.015	19.384	19.999	19.678	19.999	20.066	19.755	20.117	20.226	20.226	19.849	17.819	17.465	19.308	18.231	19.14	19.248	20.337	19.996	20.107	20.228	19.867	19.979	19.724	20.285
P54577	YARS1	Undefined	0.0140417	0.0628214	1.11071	0.194579		1.08377	0.376019		1.20375	0.0103447		17.878	17.857	17.739	17.819	17.658	17.944	17.8	17.649	17.172	17.282	17.327	17.295	17.428	17.22	17.502	18.103	17.969	17.767	17.82	18.055	17.798	17.637	17.526	17.848	17.934	17.587	17.218	17.05	17.808	17.771	17.674	17.89	17.748	17.786	17.819	18.044
Q8N2Q7	NLGN1	Undefined	0.0142058	0.0632164	3.96533	0.0136966		0.678398	0.681873		2.69007	0.0879344		17.742	18.128	14.394	14.743	14.688	14.546	17.977	14.644	13.257	12.404	NA	13.611	13.76	18.843	18.819	17.803	18.228	17.822	18.08	18.527	18.402	17.835	NA	NA	15.206	14.296	17.937	NA	18.614	16.917	18.186	17.767	17.267	18.191	17.738	17.547
Q03181	PPARD	Undefined	0.0142828	0.0632164	0.295036	0.0158441		1.26431	0.826551		0.373017	0.0535064		13.611	13.117	18.053	20.717	15.849	NA	15.241	17.171	NA	NA	18.429	15.668	NA	14.677	14.77	13.586	14.399	NA	14.106	14.558	14.747	15.186	NA	NA	13.627	16.527	13.264	NA	13.366	15.15	13.773	14.807	NA	14.186	14.216	14.474
Q92542	NCSTN	Undefined	0.014288	0.0632164	1.48778	0.0875391		1.16628	0.679817		1.73516	0.0133432		15.381	15.414	14.005	15.145	14.418	14.37	15.163	14.042	14.027	13.075	13.359	13.833	14.281	15.286	15.873	15.299	15.616	15.428	15.789	15.686	15.42	15.929	14.014	13.556	14.984	13.759	14.219	14.758	15.446	15.765	15.686	15.309	15.367	15.8	15.848	15.04
Q92734	TFG	Undefined	0.0143166	0.0632164	1.2588	0.209622		1.20409	0.35626		1.51572	0.0104675		17.576	17.616	17.123	17.15	16.536	16.797	16.8	16.634	17.159	16.584	16.595	16.761	17.376	18.007	18.013	17.406	17.906	17.779	17.95	17.882	17.725	17.801	16.191	16.362	17.468	16.539	16.939	16.956	18.061	17.893	18.297	17.646	18.076	17.948	17.489	17.784
Q09666	AHNAK	Undefined	0.0147095	0.0641162	1.46594	0.0488519		1.06977	0.903414		1.56823	0.0193053		16.645	17.813	16.61	15.693	15.248	16.18	16.608	15.802	15.754	15.282	15.912	15.657	16.509	15.106	15.987	17.166	16.937	17.073	16.895	16.456	16.396	16.816	16.048	14.833	16.31	16.571	16.14	16.244	17.269	16.829	17.706	17.295	16.18	16.55	16.655	16.262
O75874	IDH1	Undefined	0.0147021	0.0641162	1.19454	0.1331		1.104	0.522893		1.31878	0.0118443		17.465	17.665	17.285	17.164	16.346	17.092	17.464	16.721	16.568	16.653	17.051	16.275	17.047	17.692	17.453	17.632	17.307	17.499	17.684	17.402	17.344	17.626	16.722	16.818	17.375	16.838	16.695	17.054	17.593	17.701	17.817	17.524	17.161	17.354	17.633	17.604
Q92823	NRCAM	Undefined	0.014627	0.0641162	1.18534	0.374607		1.24508	0.200979		1.47584	0.0107754		17.542	17.652	16.983	17.433	16.871	17.199	17.38	16.601	16.905	16.374	15.896	16.452	16.947	16.805	16.838	17.47	17.598	17.844	17.706	17.621	17.739	17.634	16.404	15.835	17.883	17.359	16.589	16.005	17.001	16.832	17.208	17.818	17.87	17.353	17.487	17.72
P00915	CA1	Undefined	0.0146594	0.0641162	1.16154	0.878371		2.09803	0.0527107		2.43693	0.0182423		19.758	19.395	17.734	16.776	16.654	18.251	19.862	17.328	16.225	18.005	16.108	18.2	17.598	18.981	19.462	18.926	19.45	19.057	16.513	18.965	18.575	19.296	16.403	17.217	17.964	16.447	17.938	16.139	19.607	20.446	18.873	17.219	20.363	17.788	20.033	19.662
P10599	TXN	Undefined	0.0147946	0.0642801	1.34578	0.021326		0.973529	0.965791		1.31015	0.0431368		19.47	19.543	19.086	19.157	18.845	19.073	18.914	18.603	18.406	18.358	18.364	18.077	18.625	19.199	18.565	19.75	19.626	19.392	19.589	19.266	19.468	19.66	19.548	18.365	18.855	18.926	18.493	20.408	18.697	18.959	18.957	19.211	19.092	19.437	19.687	19.464
P17980	PSMC3	Undefined	0.0150462	0.0649572	0.859982	0.0369922		0.987752	0.976244		0.849449	0.0247903		17.737	17.539	17.843	17.869	17.919	17.919	17.796	18.525	18.016	18.016	18.432	18.459	17.881	17.355	17.778	17.499	17.462	17.66	17.654	17.628	17.651	17.68	18.033	17.705	17.824	17.981	18.326	17.647	17.702	17.513	17.576	17.44	17.765	17.681	17.683	17.553
Q8WXF7	ATL1	Ex	0.0150435	0.0649572	0.867336	0.0718937		0.957849	0.773358		0.830777	0.0157028		19.873	19.521	19.568	19.64	19.802	19.688	19.52	19.924	20.109	19.859	19.73	20.08	20.059	18.986	19.852	19.469	19.48	19.76	19.619	19.432	19.73	19.365	19.822	19.594	19.586	19.792	19.81	19.514	19.345	18.846	19.509	19.258	19.451	19.685	19.511	19.587
P36405	ARL3	Undefined	0.0152809	0.0653379	1.19509	0.044117		1.02419	0.940843		1.224	0.0219984		18.534	18.655	18.41	18.248	18.222	17.91	18.507	18.051	17.859	17.933	17.493	17.491	18.184	18.328	18.472	18.748	18.604	18.526	18.443	18.576	18.611	18.355	17.84	18.009	18.23	18.102	18.352	18.535	18.536	18.456	18.641	18.778	18.437	18.488	18.708	18.459
P09104	ENO2	Undefined	0.0152491	0.0653379	1.12635	0.160236		1.07899	0.463344		1.21532	0.0117734		21.277	20.955	21.189	20.989	20.567	21.055	20.691	20.872	20.817	21.175	20.762	20.449	21.082	21.087	21.26	21.166	21.378	21.011	21.317	21.589	21.185	21.345	20.726	20.619	21.297	20.913	20.791	21.11	21.242	21.168	21.065	21.501	21.488	21.337	21.113	21.257
Q9UHD9	UBQLN2	Undefined	0.0153272	0.0653379	1.13373	0.363358		1.16861	0.214779		1.32488	0.0112514		16.302	16.402	15.623	15.906	15.635	16.102	15.885	16.255	15.608	15.255	15.949	15.92	15.791	15.102	16.297	15.852	16.403	16.271	16.552	16.432	16.428	16.464	15.613	15.6	16.233	15.438	15.671	15.601	16.348	15.559	16.333	16.241	16.335	16.49	16.384	15.896
Q14894	CRYM	Undefined	0.0152985	0.0653379	1.23081	0.421679		1.34424	0.180444		1.65451	0.0115283		20.635	20.133	19.801	19.792	19.144	19.402	19.528	19.115	19.559	19.414	18.994	18.859	20.053	18.255	20.164	20.482	20.324	20.179	20.44	20.414	20.632	20.457	18.579	18.542	20.23	19.138	19.691	19.628	20.215	18.259	19.955	20.227	20.852	20.797	20.136	20.184
Q08188	TGM3	Undefined	0.0155249	0.0657244	2.95345	0.0113839		0.550851	0.229135		1.62691	0.369864		16.18	13.668	16.086	16.458	17.202	17.013	13.709	13.419	13.185	15.467	16.113	15.923	17.055	16.973	13.783	16.056	17.86	17.864	14.661	16.759	15.599	16.502	17.473	17.869	NA	17.007	17.923	18.961	17.446	16.309	17.381	16.649	15.259	18.53	17.816	13.735
P62280	RPS11	Undefined	0.0155633	0.0657244	0.889672	0.235194		0.904163	0.337725		0.804408	0.0113382		18.216	17.932	18.104	17.976	18.321	18.428	18.596	18.539	18.639	18.759	18.717	18.782	18.628	18.472	18.468	17.851	17.825	18.271	18.302	18.015	18.308	18.114	18.573	18.658	18.234	18.552	18.635	19.014	18.011	17.899	18.055	18.016	17.991	18.308	18.224	18.109
O00170	AIP	Undefined	0.0155013	0.0657244	0.92085	0.65976		0.818713	0.0978903		0.753911	0.0140897		17.038	17.081	17.553	17.323	18.297	17.181	17.224	17.389	17.953	17.113	18.035	17.686	17.077	17.221	17.12	17.363	17.001	16.973	16.825	17.389	17.047	16.772	18.075	18.325	17.151	17.998	17.299	17.87	17.052	16.995	16.672	17.051	17.098	16.89	17.094	16.835
P60174	TPI1	Undefined	0.0156736	0.0658235	1.38557	0.0807889		1.11567	0.740111		1.54585	0.0156038		19.427	19.429	18.523	18.687	18.322	18.228	18.533	18.022	18.522	18.523	18.198	17.85	18.7	19.992	19.473	19.553	19.683	19.119	19.659	19.43	20.041	19.685	17.766	18.096	18.751	18.195	18.64	18.805	19.569	19.925	19.735	19.389	19.672	19.506	19.381	19.576
P68371	TUBB4B	Undefined	0.0157325	0.0658235	1.37187	0.219852		1.29354	0.361529		1.77457	0.0115481		23.673	23.615	21.933	22.785	22.397	22.538	22.675	22.078	21.989	21.793	21.673	21.668	22.48	23.07	23.683	23.584	23.947	23.519	23.889	23.887	23.281	23.692	21.471	21.445	23.286	21.587	22.326	21.638	23.737	23.046	23.55	23.819	23.817	23.587	23.426	23.28
Q5T6V5	C9orf64	Undefined	0.0156955	0.0658235	1.18859	0.518579		1.32725	0.123494		1.57757	0.0149401		16.233	16.418	NA	16.907	16.462	16.646	16.814	15.923	16.281	NA	NA	NA	NA	17.333	17.244	17.466	16.388	16.148	16.11	17.002	16.256	17.405	NA	NA	17.334	16.374	16.2	16.377	17.901	17.65	17.644	17.436	17.455	17.423	16.238	17.677
Q15819	UBE2V2	Undefined	0.0159162	0.0663872	1.25588	0.220339		1.20338	0.363366		1.51131	0.0116934		19.688	19.327	18.986	19.013	18.229	18.804	18.727	18.365	18.268	18.518	18.32	18.215	18.96	19.531	19.675	19.643	19.739	19.512	19.66	19.626	19.472	19.76	18.057	17.924	19.268	18.078	18.775	18.207	19.805	19.415	19.786	19.607	19.494	19.678	19.429	19.634
P68871	HBB	Undefined	0.0159681	0.0663995	0.95744	0.9856		2.07237	0.0250442		1.98417	0.04077		23.461	23.102	21.785	21.598	20.827	22.017	22.826	21.415	20.933	21.778	20.279	21.306	21.353	22.023	22.746	22.207	22.895	22.472	19.931	22.557	22.017	22.909	21.133	20.499	21.985	20.383	21.334	19.698	22.748	23.49	22.017	21.265	23.988	21.523	23.012	22.871
Q9Y2T3	GDA	Undefined	0.0161229	0.0668383	1.27189	0.319027		1.30148	0.255836		1.65535	0.0117141		18.682	18.542	17.934	17.674	17.025	17.299	17.149	17.365	17.867	17.296	17.461	17.531	17.894	17.027	18.489	18.85	18.936	18.286	18.81	18.802	18.821	18.547	16.801	16.057	17.866	17.545	17.714	17.555	18.36	17.136	18.383	18.252	18.898	18.872	18.511	18.861
Q9NVS9	PNPO	Undefined	0.0163796	0.0671457	1.24422	0.0714931		1.06326	0.80097		1.32293	0.0176437		18.271	18.312	17.141	17.927	17.39	17.562	17.519	17.949	17.223	17.463	17.492	17.604	17.731	18.24	17.828	18.518	18.48	18.249	18.236	18.345	18.307	17.763	17.602	17.381	18.016	17.946	17.225	18.028	17.402	18.507	18.401	18.591	18.282	18.372	18.309	18.615
P62244	RPS15A	Undefined	0.0164447	0.0671457	0.895185	0.151143		0.936624	0.505282		0.838452	0.0130376		17.73	17.439	17.475	17.454	17.542	17.439	17.647	17.461	17.712	17.763	17.602	17.455	17.686	17.687	17.666	17.473	17.235	17.855	17.59	17.162	17.607	17.564	17.466	17.276	17.473	17.21	17.483	17.632	17.372	17.015	17.373	16.908	17.266	17.557	17.408	17.62
Q01518	CAP1	Undefined	0.016435	0.0671457	1.2433	0.155421		1.14094	0.494529		1.41853	0.012934		18.718	18.812	18.297	18.317	17.883	17.624	18.265	17.516	17.576	17.617	17.501	17.749	18.179	18.646	18.637	18.825	18.785	18.359	18.685	18.704	18.788	18.839	17.407	17.668	18.025	17.533	17.995	18.009	18.786	19.092	18.953	18.538	18.69	18.758	19.001	18.655
P28072	PSMB6	Undefined	0.0162977	0.0671457	1.10902	0.233075		1.09125	0.350371		1.21022	0.0119316		17.745	17.465	17.589	17.488	17.31	17.657	17.558	17.796	17.88	17.528	17.296	17.394	17.311	17.639	17.721	17.557	17.772	17.573	17.914	18.014	17.889	17.795	17.528	17.027	17.855	18.195	17.163	18.058	17.722	17.497	17.765	17.641	18.103	17.922	17.625	18.313
Q9Y6B6	SAR1B	Undefined	0.0163932	0.0671457	0.940082	0.776545		0.815944	0.0762348		0.767054	0.0170533		16.942	17.045	17.014	17.274	18.15	17.437	17.416	17.302	17.492	18.152	17.319	17.226	17.357	17.433	17.07	17.02	17.023	16.779	17.05	16.954	16.999	16.88	17.402	18.01	17.481	17.071	17.441	18.561	17.246	17.731	16.93	17.111	17.265	16.899	16.72	16.741
P13798	APEH	Undefined	0.0165459	0.0671697	1.24536	0.134075		1.1239	0.553413		1.39965	0.0135968		17.754	17.758	17.585	17.312	16.579	16.98	17.439	16.688	17.586	17.427	17.179	16.954	17.684	18.324	18.022	17.965	18.022	17.521	17.978	18.131	18.109	18.203	16.872	16.705	17.735	16.751	17.431	17.804	18.343	18.245	17.939	17.945	18.117	17.964	17.931	18.114
Q9H0E2	TOLLIP	Undefined	0.016847	0.0671697	1.28327	0.165402		1.1706	0.477775		1.50219	0.0131078		18.701	18.488	17.815	18.147	17.639	17.668	17.972	17.877	17.768	17.68	17.42	17.037	17.742	17.619	18.865	18.451	19.031	18.775	19.016	18.848	18.348	18.974	17.62	17.144	18.322	16.877	17.6	17.686	18.59	17.936	18.873	18.603	18.856	18.867	18.611	18.308
Q9UK76	JPT1	Undefined	0.0166325	0.0671697	1.17793	0.169052		1.09869	0.519		1.29418	0.0127113		16.755	16.596	16.088	16.353	NA	NA	NA	15.858	16.379	16.466	16.186	16.19	16.516	17.088	16.784	NA	16.701	16.762	17.063	16.902	16.824	16.749	NA	NA	16.454	NA	16.505	16.126	16.84	16.31	16.858	16.898	16.782	17.167	17.325	16.734
P09455	RBP1	Undefined	0.0167962	0.0671697	1.13416	0.301352		1.1389	0.278717		1.2917	0.012202		18.759	19.246	18.43	18.725	18.359	18.235	18.999	18.481	18.391	18.156	18.266	18.536	18.731	19.321	18.86	19.249	19.077	19.206	18.982	18.582	18.851	18.73	17.907	18.473	18.913	18.435	18.358	18.634	18.982	19.192	19.463	19.056	18.977	18.91	19.337	19.254
P08247	SYP	Neuron	0.0166932	0.0671697	1.27094	0.310723		1.28994	0.269026		1.63944	0.0121334		18.944	19.351	18.435	18.732	18.516	18.376	17.581	17.743	17.935	17.447	17.689	17.071	18.069	18.595	18.662	18.377	19.542	18.999	19.012	19.546	19.59	19.505	17.608	17.233	18.551	17.739	17.792	17.415	18.366	18.652	18.963	18.933	19.168	19.349	18.944	19.366
P82930	MRPS34	Undefined	0.0167507	0.0671697	0.904134	0.398058		0.875265	0.205693		0.791357	0.0124857		17.055	16.884	16.915	16.983	16.848	16.666	16.885	17.294	17.542	17.353	17.364	17.115	17.548	17.072	17.445	16.411	16.648	16.973	16.504	16.892	16.942	16.696	17.33	17.215	16.72	17.219	17.335	17.512	17.079	17.203	17.095	16.645	16.837	16.947	16.909	16.582
P00918	CA2	Undefined	0.0168209	0.0671697	1.22123	0.424307		1.32391	0.191342		1.61679	0.0126943		19.525	19.373	18.751	19.24	18.692	18.491	19.327	18.104	18.334	18.426	18.779	18.295	18.258	20.432	19.573	20.125	19.414	19.182	19.006	19.369	20.216	19.278	17.912	18.19	19.285	18.162	18.434	18.681	20.238	20.117	19.511	19.638	19.447	19.824	19.193	19.827
Q9NZR1	TMOD2	Undefined	0.0165511	0.0671697	1.03899	0.951947		1.37201	0.0450193		1.4255	0.0244116		19.468	19.152	19.22	19.547	18.354	18.486	18.851	17.748	17.705	18.595	18.527	18.196	18.011	18.592	18.535	19.323	19.045	17.274	18.813	18.838	18.949	18.836	18.403	18.018	18.772	18.13	18.977	17.886	18.719	19.175	19.311	18.382	18.99	18.813	19.361	19.113
P17677	GAP43	Undefined	0.0169493	0.0673793	1.48792	0.213779		1.36198	0.38765		2.02651	0.0125811		18.307	19.07	17.952	17.408	17.027	18.072	17.896	17.094	17.18	16.834	16.691	16.541	17.592	16.789	17.766	18.727	19.063	18.438	19.248	19.411	19.006	19.277	16.29	15.696	18.23	16.93	17.667	16.79	18.821	16.529	18.75	18.261	18.689	19.047	19.731	18.651
Q8WVM8	SCFD1	Undefined	0.017148	0.0677716	0.862574	0.0910383		0.948167	0.719983		0.817864	0.0165403		17.724	17.439	18.069	17.963	18.08	17.755	18.073	18.441	18.267	18.372	18.273	18.227	18.185	17.406	18.003	17.468	17.537	17.835	17.759	17.537	17.749	17.685	17.947	17.994	18.003	18.072	18.068	18.016	17.899	17.41	17.904	17.571	17.642	17.856	17.619	17.894
P35221	CTNNA1	Undefined	0.0171459	0.0677716	1.23702	0.14		1.12255	0.558199		1.38861	0.0143692		15.524	16.074	15.044	15.059	14.956	15.436	15.565	14.995	15.349	14.384	15.131	14.854	15.074	15.65	15.88	15.837	15.756	15.678	15.888	15.927	15.434	16.012	14.899	NA	15.454	15.439	14.915	14.838	15.726	15.601	16.174	16.174	15.993	15.446	15.848	15.207
P55327	TPD52	Undefined	0.0172621	0.0678272	1.34139	0.0892488		1.10073	0.76051		1.47652	0.0171557		15.087	15.285	14.991	14.978	14.338	14.511	13.999	13.975	14.62	13.625	14.48	14.458	14.133	14.061	15.265	14.404	15.685	15.364	15.391	15.364	15.615	15.348	13.919	NA	14.687	14.363	13.872	14.739	14.79	15.028	15.593	15.137	14.703	15.335	15.531	15.459
P42658	DPP6	Undefined	0.0172372	0.0678272	1.19323	0.301743		1.19897	0.283068		1.43065	0.0125401		18.946	18.941	18.357	18.573	18.275	18.293	18.5	17.938	18.233	17.702	17.925	18.082	18.441	18.115	18.826	19.29	19.17	19.025	19.155	19.075	18.996	18.863	17.835	17.814	18.798	18.095	18.367	17.407	18.604	18.01	19.064	18.977	19.314	18.986	19.124	19.165
P46459	NSF	Neuron	0.0175831	0.0688887	0.838706	0.022994		1.02122	0.942289		0.856505	0.0549588		20.79	20.526	21.118	20.917	21.368	21.098	20.634	21.115	21.205	20.981	21.106	21.056	21.084	20.46	20.705	20.906	19.884	20.821	20.445	20.698	20.539	20.575	20.964	20.952	20.753	20.996	21.176	20.58	20.588	20.526	20.644	20.753	20.686	20.76	20.751	20.869
Q9NYU2	UGGT1	Undefined	0.0177011	0.0691512	1.1602	0.663131		1.42543	0.10035		1.65378	0.0167427		18.187	18.066	16.695	17.208	16.385	16.409	16.729	NA	16.635	16.423	NA	16.581	16.209	16.38	16.249	17.056	17.653	17.763	16.55	17.706	17.48	18.059	16.215	16.464	17.294	16.532	NA	15.921	16.269	16.77	17.202	16.526	18.737	16.792	18.241	17.456
P13667	PDIA4	Undefined	0.0179188	0.069209	1.29247	0.0263966		0.980465	0.976583		1.26722	0.0474596		16.905	16.832	15.332	15.981	16.169	16.082	17.1	16.083	16.576	15.79	15.897	16.315	16.096	16.722	16.604	16.949	16.552	16.67	16.934	16.457	16.777	16.913	16.43	16.979	15.941	16.524	15.918	17.036	16.541	17.022	17.062	16.773	16.378	16.681	17.056	16.915
P33316	DUT	Undefined	0.0178409	0.069209	1.13593	0.0677487		1.0312	0.845751		1.17137	0.0204514		16.454	16.562	16.283	16.338	15.731	16.062	16.392	16.196	16.426	15.771	15.93	15.85	16.278	16.053	16.405	16.176	16.469	16.444	16.557	16.503	16.613	16.651	16.13	16.25	16.472	16.233	16.199	16.055	16.032	16.408	16.663	16.564	16.406	16.546	16.615	16.432
Q9Y4E8	USP15	Undefined	0.0178702	0.069209	0.777447	0.0813155		0.925593	0.777513		0.7196	0.0184705		15.755	15.755	15.401	15.866	15.644	15.963	15.915	15.831	16.532	16.868	16.971	17.248	15.463	15.948	15.514	15.653	15.536	15.564	15.816	15.834	15.795	15.748	15.855	15.075	15.71	15.932	16.196	15.713	14.659	16.113	15.709	15.748	15.708	15.598	15.709	15.509
Q13424	SNTA1	Undefined	0.0179201	0.069209	0.936543	0.634396		0.864248	0.116199		0.809405	0.015745		17.663	18.369	18.116	17.963	18.372	18.068	18.563	18.115	18.548	18.423	18.062	18.052	18.471	18.467	18.158	18.564	17.381	17.773	18.36	18.02	17.731	18.022	17.913	18.785	18.312	18.017	18.073	18.153	18.631	17.869	18.52	17.856	17.678	17.721	18.138	17.832
O43295	SRGAP3	Undefined	0.0180682	0.0693811	1.58997	0.0572027		1.05594	0.956701		1.67892	0.0237546		15.503	15.395	15.178	15.215	12.744	14.942	14.836	13.674	14.893	13.636	NA	14.942	14.982	12.092	15.318	15.573	15.54	15.449	15.403	15.519	15.331	15.501	NA	NA	15.245	NA	14.964	13.847	15.019	14.65	15.481	15.829	15.574	15.414	15.188	15.24
P50502	ST13	Undefined	0.0181182	0.0693811	1.19192	0.108159		1.07583	0.666988		1.2823	0.0164273		18.925	19.136	18.93	18.686	18.261	18.341	18.807	18.232	18.541	18.259	18.191	18.115	18.522	19.102	18.854	19.182	19.054	18.885	18.929	19.09	19.033	19.156	17.943	18.526	18.514	18.313	18.396	18.659	19.206	19.398	19.264	18.949	18.871	18.984	19.36	19.126
Q13362	PPP2R5C	Ex	0.0180723	0.0693811	1.316	0.115289		1.11961	0.658708		1.47341	0.0152827		15.374	15.021	14.069	14.504	NA	14.302	14.441	14.286	NA	13.744	NA	14.075	15.061	14.65	15.456	14.767	15.318	15.371	15.516	14.988	14.645	15.372	NA	13.637	14.875	NA	14.608	NA	15.217	14.889	15.512	15.132	15.581	15.257	15.227	15.102
P35749	MYH11	Undefined	0.0181963	0.069484	0.58263	0.0719751		0.865914	0.81284		0.504507	0.0192861		14.646	15.414	14.679	15.153	17.283	14.55	16.888	15.743	17.635	NA	16.395	14.875	14.939	16.38	15.357	14.306	15.168	15.256	14.671	15.02	14.819	14.056	15.395	13.964	14.625	17.459	12.673	14.345	16.326	15.415	15.389	13.972	14.962	13.857	15.084	14.811
Q04760	GLO1	Undefined	0.0182922	0.0696539	1.27758	0.0591436		1.047	0.898533		1.33762	0.0231276		19.384	19.419	18.888	18.954	18.51	18.604	18.938	18.455	18.748	18.748	18.789	18.563	19.134	19.816	19.502	19.564	19.576	19.155	19.427	19.438	19.326	19.485	18.307	18.571	19.019	18.489	18.79	20.013	19.821	19.965	20.124	19.344	19.349	19.328	19.582	19.61
O60861	GAS7	Neuron	0.0184301	0.0699823	0.597602	0.0547022		0.951816	0.969833		0.568808	0.0248793		14.213	14.322	NA	NA	14.721	14.896	NA	14.807	14.633	14.555	12.671	14.759	14.512	14.602	13.591	14.335	13.648	14.329	14.226	NA	12.96	NA	14.253	NA	11.506	NA	13.467	NA	13.472	13.611	13.948	14.61	13.881	13.339	13.618	13.241
P38117	ETFB	Undefined	0.0185468	0.0702288	0.925505	0.411745		0.901888	0.212096		0.834702	0.0139233		19.623	19.572	19.724	19.582	19.618	19.765	19.466	19.936	19.993	20.202	19.931	19.951	19.808	19.582	19.527	19.267	19.704	19.548	19.481	19.616	19.634	19.241	19.958	19.93	19.451	19.78	20.042	19.501	19.3	20.196	19.596	19.416	19.291	19.584	19.581	19.536
O00429	DNM1L	Undefined	0.0195284	0.073535	0.911133	0.109313		0.963217	0.685757		0.877619	0.0179663		19.881	19.576	19.826	19.89	20.034	19.822	19.726	19.972	20.157	20.136	20.18	20.144	20.183	19.556	19.811	19.729	19.693	19.837	19.563	19.733	19.773	19.727	19.974	19.873	19.625	20.02	20.161	19.824	19.754	19.529	19.857	19.74	19.763	19.86	19.593	19.854
Q96CN7	ISOC1	Undefined	0.0194746	0.073535	1.28594	0.171801		1.16757	0.502506		1.50143	0.0153581		16.734	17.036	16.302	16.49	15.907	15.86	16.491	16.275	15.668	15.726	15.944	15.978	15.858	17.469	17.074	17.168	17.314	17.073	16.913	17.366	16.987	16.889	16.241	15.473	16.654	15.882	15.693	16.036	16.946	17.225	17.078	17.115	16.993	17.097	17.323	17.484
P28907	CD38	Undefined	0.0197777	0.074204	1.15173	0.462651		1.23136	0.184317		1.4182	0.0155302		15.494	16.215	15.507	15.548	16.061	15.599	15.709	15.621	15.422	15.446	NA	15.124	15.728	15.425	15.81	15.754	15.746	16.322	16.359	16.376	16.378	16.1	15.758	15.311	16.205	15.982	15.337	15.268	15.304	15.132	15.882	16.089	16.723	16.9	16.602	15.967
Q06124	PTPN11	Undefined	0.0198156	0.074204	1.01146	0.958595		1.10468	0.0507011		1.11734	0.0291659		18.494	18.522	18.317	18.434	18.45	18.475	18.61	18.571	18.039	18.527	18.413	18.197	18.667	18.154	18.28	18.7	18.363	18.513	18.535	18.631	18.34	18.348	18	18.615	18.368	18.334	18.293	18.047	18.625	18.547	18.564	18.772	18.498	18.424	18.544	18.65
O43681	GET3	Undefined	0.0200681	0.0743283	0.941508	0.136573		0.970648	0.602694		0.913874	0.0170405		19.212	19.137	19.263	19.205	19.365	19.163	19.063	19.38	19.395	19.204	19.383	19.286	19.518	18.892	19.258	19.264	19.137	19.225	19.055	19.185	19.104	19.136	19.15	19.041	19.139	19.196	19.284	19.276	19.115	19.075	19.199	19.068	19.139	19.215	19.159	19.176
P59998	ARPC4	Undefined	0.0199867	0.0743283	0.918499	0.177942		0.947972	0.496053		0.870711	0.0156913		20.006	19.947	20.366	20.096	20.233	20.137	20.18	20.239	20.321	20.18	20.188	20.243	20.234	19.662	19.969	20.13	19.826	20.017	19.678	19.925	19.993	19.972	20.199	20.337	19.981	20.289	20.254	20.162	19.945	19.575	19.889	19.968	19.961	19.938	19.871	20.153
Q9NR28	DIABLO	Undefined	0.0200063	0.0743283	0.901323	0.299177		0.903304	0.314176		0.814169	0.0146836		17.077	17.277	17.255	17.397	17.452	17.307	17.443	17.403	17.749	17.655	17.611	17.866	17.257	17.466	17.327	17.241	17.067	17.084	17.105	16.961	17.13	16.999	17.705	17.532	16.806	18.254	17.854	17.179	17.23	17.35	17.083	16.898	17.342	16.917	17.002	17.19
O00233	PSMD9	Undefined	0.0200171	0.0743283	1.16226	0.71298		1.49036	0.104217		1.73219	0.0189345		15.915	16.116	13.741	15.609	14.763	15.569	15.286	13.821	13.629	15.229	15.406	14.362	14.552	16.161	15.936	15.89	15.892	15.689	16.072	15.798	15.72	15.947	14.103	13.87	15.713	13.604	15.321	13.293	15.932	15.875	15.92	16.001	15.496	16.029	15.779	15.883
P18077	RPL35A	Undefined	0.020384	0.0745632	0.873139	0.175365		0.919879	0.50713		0.803183	0.0161106		18.175	17.878	18.135	18.145	18.407	18.433	18.694	18.699	18.261	18.354	18.443	18.641	18.377	17.849	18.016	17.908	17.713	18.128	18.14	17.794	18.081	18.044	18.742	18.842	18.135	18.687	18.079	18.102	17.778	17.518	17.985	17.803	17.724	17.927	17.874	18.097
P00338	LDHA	Undefined	0.0201986	0.0745632	1.44783	0.208725		1.30433	0.438688		1.88845	0.0153622		19.814	20.252	19.566	18.899	18.474	17.953	19.368	18.069	17.586	17.693	17.734	17.49	18.682	19.656	19.679	19.828	20.354	19.541	20.019	20.416	20.209	20.208	17.961	17.656	18.639	17.28	18.527	18.248	19.865	19.472	19.962	19.474	19.583	20.152	20.439	19.899
P27348	YWHAQ	Undefined	0.0203039	0.0745632	1.24491	0.400499		1.32111	0.232914		1.64467	0.015194		18.638	18.967	17.637	18.312	18.184	17.395	18.553	17.652	16.711	16.588	16.524	17.628	17.436	18.62	18.324	18.752	18.722	18.162	18.858	18.93	19.11	18.736	17.31	17.962	18.121	16.854	17.23	16.871	17.9	18.469	18.05	18.968	18.79	18.531	18.877	18.542
Q13200	PSMD2	Undefined	0.0203213	0.0745632	1.05301	0.608055		1.11132	0.136043		1.17024	0.017325		17.109	16.809	16.38	16.774	16.515	16.554	16.863	16.743	16.606	16.683	16.571	16.703	16.883	16.64	17.322	16.725	16.903	16.965	16.961	17.021	16.908	16.969	16.67	16.475	16.824	16.555	16.719	16.242	17.027	16.936	17.191	16.991	17.053	16.888	17.039	16.879
P30153	PPP2R1A	Ex	0.0204065	0.0745632	1.03398	0.811535		1.12651	0.0825695		1.16479	0.0218607		20.246	20.056	19.886	19.906	19.953	19.857	19.72	19.715	19.763	19.87	19.684	19.632	20.035	19.671	20.035	20.214	20.164	20.129	20.156	20.113	20.088	20.03	19.479	19.546	20.023	19.426	19.836	19.498	20.019	19.873	20.075	20.197	20.268	20.212	20.026	20.176
Q7L5N1	COPS6	Undefined	0.0208318	0.0748223	1.21694	0.113502		1.08228	0.690325		1.31707	0.0191759		17.536	17.585	16.769	17.047	16.763	16.549	16.852	16.84	17.012	16.325	16.374	15.72	16.771	16.846	16.979	17.559	17.605	17.49	17.109	17.414	17.475	17.365	16.612	17.051	16.841	16.407	16.682	16.139	17.117	17.301	17.131	17.325	17.214	17.515	17.392	17.585
P30086	PEBP1	Neuron	0.020917	0.0748223	1.27647	0.170427		1.15598	0.525579		1.47556	0.0167251		20.631	20.869	20.009	20.196	19.233	19.784	20.053	19.575	20.212	20.225	19.937	20.189	20.472	21.216	21.022	20.813	20.974	20.617	21.06	20.988	20.933	20.868	19.487	19.124	20.477	19.734	20.074	20.377	21.354	21.307	21.312	21.061	20.68	20.898	21.129	20.999
Q12765	SCRN1	Ex	0.0208244	0.0748223	1.1865	0.195495		1.1216	0.471089		1.33077	0.0161051		18.901	19.01	18.403	18.688	18.756	18.069	18.886	18.314	17.857	18.309	17.858	17.438	18.57	19.19	18.81	19.039	19.09	18.814	19.06	19.055	18.946	18.987	18.244	18.698	18.793	17.892	18.232	17.998	18.808	19.043	18.778	18.29	19.153	18.848	18.921	19
Q9NVH1	DNAJC11	Undefined	0.0208752	0.0748223	0.904233	0.222957		0.927209	0.42288		0.838413	0.015768		17.073	17.128	17.324	17.128	17.61	17.547	17.297	17.24	17.683	17.518	17.218	17.521	17.568	17.121	17.06	17.116	16.946	17.081	17.134	17.191	17.105	17.08	17.589	17.683	17.304	17.717	17.411	17.038	16.889	16.942	16.822	17.221	17.044	17.075	17.048	17.153
Q7Z3B1	NEGR1	Neuron	0.020821	0.0748223	1.23047	0.244614		1.18377	0.389273		1.4566	0.0155289		17.669	18.666	17.526	17.395	17.737	17.926	18.169	17.641	18.004	17.745	17.722	18.172	18.021	16.619	18.492	18.626	18.836	18.406	18.21	18.277	18.178	18.239	17.446	17.014	18.218	17.796	17.708	19.564	17.877	17.414	18.316	18.566	18.907	18.966	18.306	18.965
Q96KP4	CNDP2	Undefined	0.020919	0.0748223	1.19482	0.284879		1.1792	0.338948		1.40893	0.0154223		20.739	21.034	20.367	20.513	20.214	20.348	20.885	19.836	19.812	20.44	19.928	19.836	20.173	20.812	20.767	21.549	20.81	20.756	21.199	20.709	20.58	21.221	19.565	20.014	20.875	19.756	20.044	20.007	21.185	21.16	20.763	21.196	20.929	20.769	21.019	21.103
Q9BSH5	HDHD3	Undefined	0.0206926	0.0748223	1.08755	0.494883		1.14133	0.182918		1.24126	0.0162263		17.384	17.825	17.63	17.382	16.9	17.378	16.775	16.967	17.356	17.497	17.361	16.671	17.503	16.942	17.279	17.343	17.631	17.606	17.581	17.281	16.906	17.782	17.182	16.771	17.262	17.145	17.585	17.425	17.148	17.693	17.703	17.623	17.474	17.677	17.676	17.852
Q15404	RSU1	Undefined	0.0207934	0.0748223	0.948038	0.827073		0.818195	0.0804195		0.77568	0.0227627		17.726	17.69	17.514	17.798	17.649	17.569	17.777	17.235	18.141	17.949	17.932	18.033	18.118	17.812	17.723	17.597	17.742	17.707	17.078	17.714	17.499	17.721	17.349	18.212	17.427	17.277	18.029	17.866	17.873	18.169	17.952	17.887	17.33	17.36	17.777	17.279
P43034	PAFAH1B1	Ex	0.0210384	0.0750514	1.45893	0.066349		1.07546	0.897635		1.56902	0.0261101		21.405	20.225	21.153	20.103	20.488	18.825	20.269	20.265	19.833	20.104	20.053	19.866	20.45	20.326	20.601	21.397	21.31	21.447	21.229	21.387	20.872	20.024	21.074	21.047	20.761	20.907	20.193	19.416	20.831	20.496	20.558	21.606	21.42	21.222	21.09	20.68
P20020	ATP2B1	Undefined	0.0217631	0.0774329	1.14223	0.354092		1.15938	0.279237		1.32427	0.016111		18.87	18.682	18.39	18.433	18.459	18.564	18.469	17.675	17.947	18.053	17.764	17.944	18.1	18.661	18.69	18.883	18.985	18.773	18.8	19.041	18.827	18.778	18.126	17.855	18.585	17.729	18.102	17.544	18.49	18.647	18.919	18.973	18.839	18.865	18.904	18.785
Q13613	MTMR1	Undefined	0.0219394	0.0778557	0.918796	0.4125		0.896961	0.237352		0.824124	0.0165154		16.406	16.291	16.2	16.16	16.495	16.308	16.242	16.356	17.029	16.721	16.786	16.754	16.842	16.388	16.536	16.34	16.271	16.106	16.188	16.15	16.209	16.267	16.202	16.313	16.264	16.268	17.001	16.601	16.741	16.335	16.804	16.264	16.211	16.143	16.234	16.365
O14639	ABLIM1	Ast	0.0221417	0.0783685	0.94561	0.917553		0.721173	0.0648265		0.681948	0.0285557		16.187	16.795	16.837	16.286	17.188	16.915	16.773	18.04	17.717	17.716	17.633	17.348	16.806	16.229	16.154	16.875	16.405	16.213	16.752	16.481	16.452	16.3	17.817	18.301	16.776	17.662	17.705	17.35	16.651	16.051	16.517	16.228	16.446	16.2	16.584	16.098
O43242	PSMD3	Undefined	0.0222828	0.0785381	1.22926	0.157493		1.11724	0.575676		1.37338	0.0184375		16.462	16.313	15.425	15.866	15.682	15.612	15.978	15.107	15.504	14.721	15.364	15.522	15.993	16.169	16.521	16.204	16.428	16.358	16.73	16.295	16.331	16.457	15.019	15.666	16.202	15.218	15.534	15.403	16.181	16.274	16.453	16.245	16.479	16.349	16.284	16.344
P15121	AKR1B1	Undefined	0.0223055	0.0785381	1.11369	0.201823		1.07504	0.477265		1.19726	0.0173036		19.461	19.484	19.069	19.093	19.007	19.146	19.339	19.186	18.974	19.193	18.854	18.851	19.216	19.513	19.456	19.77	19.546	19.39	19.533	19.57	19.49	19.517	18.866	18.866	19.406	18.771	19.036	18.968	19.639	19.657	19.492	19.598	19.492	19.448	19.442	19.617
Q9Y263	PLAA	Undefined	0.0224514	0.0787011	0.78402	0.165284		1.44286	0.0187737		1.13123	0.618129		15.359	15.367	16.007	15.754	16.133	15.875	16.138	16.096	NA	15.585	15.265	15.563	NA	14.984	14.98	14.949	15.905	15.774	15.345	15.258	15.349	15.437	15.407	NA	15.987	15.725	NA	15.269	15.11	13.599	14.701	16.238	NA	15.448	15.077	16.054
Q2NKQ1	SGSM1	Undefined	0.0224679	0.0787011	1.32801	0.240189		1.24883	0.423751		1.65846	0.0171365		15.926	16.161	14.906	15.592	14.347	14.595	14.698	14.206	14.785	13.949	14.417	15.181	14.878	15.173	15.748	15.461	16.452	16.097	16.067	16.072	16.066	15.97	NA	13.878	15.471	13.942	14.276	14.455	15.399	15.247	15.848	15.971	15.864	16.054	15.947	16.121
P05455	SSB	Undefined	0.0227822	0.0793918	1.17271	0.115428		1.06369	0.711274		1.24741	0.0213147		15.867	16.026	15.491	15.77	15.651	15.446	15.834	15.14	15.586	15.369	15.365	15.394	15.847	15.743	16.182	15.902	15.844	15.89	16.264	15.899	15.513	16.412	15.401	15.734	15.705	15.639	15.409	15.589	16.293	16.123	16.419	15.844	16.304	15.855	16.097	16.03
Q13884	SNTB1	Undefined	0.022734	0.0793918	0.974547	0.970058		0.768826	0.0537887		0.749257	0.03429		17.965	18.928	18.321	18.142	18.517	18.347	18.842	18.596	18.291	17.825	18.048	18.551	18.536	18.621	18.142	19.159	17.72	18.445	18.666	17.713	18.09	18.053	18.426	19.202	18.256	18.522	17.976	18.37	18.027	18.04	18.79	17.863	18.039	17.753	18.15	17.828
Q96AE4	FUBP1	Undefined	0.0228517	0.0794297	0.922042	0.749992		0.792031	0.105288		0.730286	0.0223374		16.403	16.554	16.41	16.419	17.315	16.597	16.76	17.552	17.619	16.671	17.583	17.662	16.711	15.526	16.736	16.505	16.312	16.493	16.513	16.367	16.269	16.433	17.433	17.283	16.613	17.249	16.437	17.536	16.867	16.236	16.933	16.327	16.331	16.252	16.457	16.151
Q13526	PIN1	Undefined	0.0229138	0.0794419	0.851338	0.0611137		0.977564	0.941925		0.832237	0.0313552		18.817	18.59	18.361	18.673	18.771	18.931	18.365	18.844	19.08	19.399	19.161	19.106	19.16	19.07	19.084	18.173	18.566	18.377	18.536	18.84	18.696	18.844	18.507	18.41	18.688	18.855	19.001	18.767	18.858	19.192	18.281	18.711	18.52	18.578	18.321	18.592
O43143	DHX15	Undefined	0.0231926	0.080073	0.864675	0.031739		1.01389	0.966506		0.876687	0.0615814		16.066	16.083	15.907	16.05	15.704	16.041	15.906	16.293	15.805	16.178	16.16	16.344	16.473	15.446	15.654	15.803	15.495	16.18	15.936	15.809	15.924	15.842	15.744	15.695	15.872	15.613	15.469	15.864	15.647	15.795	16.073	15.604	15.661	15.886	15.903	15.93
P07737	PFN1	Undefined	0.023214	0.080073	1.12042	0.178359		1.06957	0.53711		1.19836	0.018664		19.564	19.677	19.536	19.41	19.228	19.356	19.661	19.084	19.126	18.91	18.866	18.927	19.07	19.478	19.389	19.788	19.621	19.413	19.424	19.558	19.382	19.623	18.944	19.309	19.602	18.95	19.172	19.184	19.651	19.889	19.682	19.647	19.442	19.357	19.674	19.566
O43592	XPOT	Undefined	0.0239343	0.0823482	1.33004	0.0225425		0.930444	0.766057		1.23753	0.117158		16.969	16.928	16.598	16.314	16.212	15.205	16.379	16.352	16.665	16.526	15.897	15.856	16.539	16.606	16.99	16.637	17.168	16.563	16.774	16.976	16.367	16.841	16.747	16.946	16.632	16.348	16.318	17.507	17.048	16.879	17.271	16.7	16.745	16.704	16.221	16.411
Q8TD22	SFXN5	Ast	0.024043	0.0825127	0.750615	0.117395		0.896425	0.721142		0.67287	0.022652		18.314	17.953	17.796	18.339	18.635	18.62	18.209	18.635	19.811	19.628	19.853	19.951	19.873	18.481	18.707	18.582	18.102	17.999	17.943	18.297	18.06	18.178	18.321	17.949	18.232	18.056	19.542	18.954	19.043	19.169	18.61	18.108	18.398	18.097	18.022	18.055
Q8NBX0	SCCPDH	Undefined	0.024766	0.0845657	0.933238	0.378728		0.923948	0.282961		0.862263	0.0185187		18.652	18.831	18.767	18.752	18.198	18.642	18.847	18.663	18.934	18.92	18.658	18.781	18.639	18.92	18.685	18.36	18.593	18.659	18.716	18.536	18.788	18.562	18.595	18.588	18.363	18.665	19.153	18.497	18.547	18.913	18.485	18.171	18.332	18.576	18.667	18.704
Q16566	CAMK4	Undefined	0.0247197	0.0845657	0.749011	0.487313		0.650615	0.211281		0.487317	0.019273		15.509	15.255	16.327	16.597	17.462	17.186	15.664	17.268	17.399	16.771	16.74	16.886	17.206	15.733	15.468	15.714	15.578	15.807	15.301	15.54	15.636	15.373	17.269	17.146	16.87	17.36	17.38	16.696	15.416	14.493	15.719	15.712	15.707	15.504	15.16	15.408
Q9BUT1	BDH2	Undefined	0.0250334	0.0852639	1.34378	0.188825		1.19514	0.535757		1.60599	0.0200789		17.811	17.933	17.266	17.869	16.713	17.473	17.444	17.14	16.613	17.036	15.784	17.012	17.319	18.297	17.975	18.432	18.548	17.922	17.925	18.308	18.154	18.4	16.53	17.088	17.607	17.114	16.502	15.96	18.233	18.569	18.526	17.921	17.965	18.624	18.245	18.397
Q9NUQ9	CYRIB	Undefined	0.0252661	0.0858409	1.06756	0.709406		1.17893	0.125358		1.25858	0.0234275		17.489	17.393	17.105	17.09	16.489	16.589	16.951	16.865	17.058	16.888	16.652	16.512	16.943	17.446	17.273	17.466	17.221	17.338	17.246	17.291	17.317	17.396	16.361	16.257	17.284	16.487	17.019	16.744	17.507	17.282	17.019	17.433	17.432	17.342	17.218	17.289
P30043	BLVRB	Undefined	0.0253346	0.0858586	1.07606	0.845946		1.33272	0.0892484		1.43409	0.0280119		18.345	18.458	17.704	17.842	17.504	17.632	18.284	17.426	17.146	16.495	16.776	17.538	17.706	18.48	18.686	18.168	17.327	18.007	18.015	18.121	17.943	18.048	17.361	17.533	17.859	16.827	17.559	17.052	18.476	18.812	18.341	18.273	18.372	17.86	18.256	18.095
Q86X76	NIT1	Undefined	0.0254134	0.0859108	1.22304	0.302681		1.20374	0.361116		1.47223	0.0189649		17.279	17.625	16.44	16.642	16.599	16.18	16.41	16.107	16.428	16	16.057	16.193	16.659	17.634	17.398	17.307	17.674	17.345	17.25	17.45	17.524	16.808	15.702	15.83	16.483	16.016	16.787	16.533	17.332	17.4	17.501	17.351	17.114	17.407	17.094	17.399
P62873	GNB1	Neuron	0.0256171	0.0861695	1.13959	0.253336		1.10753	0.42707		1.26214	0.0194447		19.995	20.398	19.433	20.029	19.7	19.942	19.712	19.312	19.964	19.7	19.679	19.879	20.159	20.71	20.064	19.885	20.162	20.267	20.446	20.502	20.499	20.202	19.809	20.155	20.133	19.632	20.194	19.438	20.05	20.18	20.05	20.32	20.337	20.493	20.192	20.046
P22676	CALB2	Undefined	0.025605	0.0861695	1.2755	0.345503		1.28764	0.318362		1.64239	0.0190852		19.683	20.021	19.083	19.547	18.702	18.944	18.826	18.308	18.427	18.597	18.396	18.408	18.743	19.574	19.65	19.968	20.435	19.653	19.978	20.233	19.906	19.778	17.793	17.629	19.554	18.122	19.026	18.576	19.93	19.125	19.814	19.996	20.088	19.627	19.971	20.049
Q96PY5	FMNL2	Oli	0.0260076	0.0872665	0.85402	0.220157		0.897671	0.485004		0.766629	0.0202508		17.098	17.055	17.209	17.168	17.589	17.257	16.795	16.652	17.662	17.128	17.363	17.32	17.452	17.921	17.149	16.947	16.951	17.167	16.77	15.867	16.978	16.839	17.383	17.351	17.047	17.067	17.258	17.356	17.166	17.559	16.724	16.62	17.006	16.243	16.791	17.045
P61586	RHOA	Undefined	0.0260943	0.0873412	1.25625	0.371288		1.28729	0.299078		1.61716	0.0195263		17.844	18.362	16.98	17.728	17.034	17.034	17.349	16.706	16.504	16.02	16.123	15.784	16.588	17.933	17.326	17.651	18.155	17.811	18.024	18.224	18.189	18.295	16.601	16.18	17.752	16.562	16.577	16.049	16.462	17.806	17.264	17.816	17.942	17.79	17.854	17.628
Q9GZP4	PITHD1	Undefined	0.0262237	0.0875582	1.26462	0.231011		1.18211	0.46838		1.49492	0.0202544		18.906	18.957	18.508	18.616	17.754	17.753	18.208	17.696	17.715	17.26	17.571	17.236	18.153	19.027	18.841	18.954	19.181	18.832	18.835	18.935	19.12	19.012	17.481	17.239	18.259	17.213	17.94	18.107	18.957	18.679	19.023	18.849	18.813	19.015	18.843	18.877
O43396	TXNL1	Undefined	0.0263739	0.0877848	1.08139	0.430014		1.10525	0.256341		1.19521	0.0200519		18.57	18.536	18.005	18.322	18.016	17.915	18.266	18.193	17.982	17.942	17.722	17.882	18.121	18.387	18.358	18.4	18.451	18.346	18.308	18.494	18.517	18.425	17.816	17.897	18.228	18.475	17.67	17.793	18.375	18.577	18.399	18.396	18.229	18.425	18.7	18.621
Q9UEY8	ADD3	Ast	0.0264211	0.0877848	1.08477	0.573004		1.15632	0.179237		1.25434	0.0217047		18.929	19.21	18.641	18.897	18.673	18.692	19.218	18.378	18.482	18.352	18.197	18.271	18.811	18.542	18.632	19.642	18.85	18.925	18.853	18.849	18.867	18.952	18.133	18.564	19.007	18.378	18.45	18.05	19.092	18.752	19.101	19.178	18.88	18.831	19.11	19.35
Q9Y5K8	ATP6V1D	Undefined	0.0264881	0.0877925	0.870319	0.148325		0.937734	0.653371		0.816128	0.0232		19.803	19.555	20.011	19.831	20.212	20.076	19.597	20.129	20.223	20.263	20.375	20.252	20.185	19.323	19.552	19.871	19.846	19.858	19.571	19.703	19.555	19.187	20.175	20.345	19.808	20.067	20.072	19.667	19.531	19.195	19.689	19.661	19.7	19.751	19.543	19.905
Q9NUQ8	ABCF3	Undefined	0.0266933	0.0882566	0.838067	0.0409519		1.00835	0.992313		0.845064	0.0585377		16.728	15.803	16.787	16.874	16.484	16.685	16.932	17.016	17.009	16.981	16.804	16.73	16.863	16.664	16.842	16.037	16.366	16.651	16.08	16.586	16.159	16.144	16.938	16.477	16.32	16.993	16.777	16.78	16.447	16.653	16.463	16.419	16.364	16.525	16.717	16.454
P31150	GDI1	Undefined	0.0269089	0.0885376	1.46419	0.213154		1.28363	0.507328		1.87948	0.0212003		18.949	19.575	17.998	18.365	17.529	17.329	17.697	16.785	16.918	17.165	16.677	16.403	17.543	19.165	18.457	18.935	19.513	18.956	19.259	19.42	19.609	19.019	16.672	16.864	18.086	16.707	17.467	17.096	18.147	18.867	18.51	18.638	18.988	19.228	19.117	18.989
Q9P121	NTM	Undefined	0.0268861	0.0885376	1.20485	0.595012		1.41743	0.172191		1.70779	0.0224327		16.314	16.783	15.919	15.82	15.189	15.963	15.898	15.072	16.591	15.349	15.74	15.815	16.179	15.547	17.001	16.783	16.686	16.65	16.953	16.813	16.734	16.875	14.864	14.126	16.178	14.978	15.913	14.737	17.576	16.832	16.729	16.936	16.805	16.773	16.952	16.794
P11766	ADH5	Undefined	0.0270709	0.088855	1.12961	0.761997		1.42146	0.116359		1.6057	0.0264907		18.512	19.167	18.113	18.268	17.881	17.906	18.134	17.667	17.669	17.808	17.734	17.451	18.262	19.467	18.613	19.397	18.835	18.675	18.856	19.005	18.735	18.784	15.373	17.579	18.504	17.012	17.781	18.122	19.093	18.948	18.943	19.085	18.725	18.715	19.316	19.076
O60831	PRAF2	Undefined	0.0276058	0.0893537	0.886471	0.0526838		0.995795	0.996111		0.882744	0.0475506		19.325	19.09	19.312	19.302	19.407	19.213	19.201	19.486	19.51	19.582	19.219	19.393	19.544	18.652	19.199	18.985	18.962	19.294	18.994	19.151	19.295	19.087	19.298	18.836	19.114	19.495	19.326	19.059	18.968	19.089	18.996	19.121	18.928	19.251	19.163	19.275
O75914	PAK3	Neuron	0.0276183	0.0893537	1.15099	0.107055		1.04395	0.801877		1.20158	0.0283834		16.435	16.521	16.547	16.17	16.271	16.236	16.2	16.158	16.51	16.2	16.267	15.936	16.478	16.05	16.551	16.637	16.752	16.533	16.72	16.961	16.588	16.791	15.983	16.471	16.36	16.078	16.498	16.22	16.667	16.071	16.748	16.565	16.886	16.716	16.681	16.761
O15400	STX7	Undefined	0.0276012	0.0893537	0.679537	0.189262		1.81736	0.0232476		1.23496	0.608558		20.575	20.599	20.6	20.902	20.667	19.912	20.473	20.549	20.864	21.383	20.102	19.693	19.634	19.779	20.448	20.752	20.324	20.829	20.564	20.768	20.598	20.569	17.319	17.231	20.313	20.47	20.252	16.923	20.5	19.835	20.427	20.346	20.978	20.544	20.778	20.803
P31942	HNRNPH3	Undefined	0.0275796	0.0893537	0.926564	0.222882		0.949762	0.496292		0.880015	0.0215984		16.949	17.118	17.103	16.893	16.977	17.022	17.077	17.052	17.291	17.056	16.999	17.32	17.336	16.923	17.063	16.98	16.866	16.987	17.011	16.893	16.89	16.441	16.846	17.268	16.986	16.992	17.188	16.749	17.071	17.013	17.316	16.912	16.795	16.823	16.969	17.002
P12429	ANXA3	Undefined	0.0273645	0.0893537	0.870722	0.398642		0.850225	0.285902		0.740309	0.02063		16.174	16.715	17.009	16.863	16.902	16.378	16.814	17.419	16.695	17.398	17.217	17.075	16.796	17.645	16.887	16.406	16.905	16.283	16.219	16.678	16.36	16.312	17.026	17.199	16.366	16.669	17.24	16.588	17.15	17.985	16.338	16.429	16.711	15.707	16.456	16.29
P46779	RPL28	Undefined	0.0273335	0.0893537	0.840372	0.446055		0.795261	0.251762		0.668315	0.0209199		16.958	16.568	18.185	16.501	18.071	17.466	17.245	17.429	18.157	17.193	18.076	17.523	18.221	16.32	16.838	16.97	16.487	16.846	17.171	16.844	17.056	16.693	18.248	18.558	17.087	17.459	17.588	17.722	16.322	16.572	16.497	16.713	16.488	17.185	17.085	16.739
Q99623	PHB2	Undefined	0.0277546	0.0895778	0.869804	0.0702412		0.980759	0.946219		0.853068	0.0374943		20.404	20.123	20.213	20.317	20.538	20.274	20.174	20.32	20.463	20.375	20.45	20.34	20.482	20.439	20.365	20.242	20.232	20.307	20.159	20.2	20.126	20.148	20.378	20.534	20.12	20.25	20.475	18.957	20.131	20.093	20.057	20.113	20.179	20.249	20.022	20.363
O75340	PDCD6	Undefined	0.0278197	0.0895778	0.860532	0.123588		0.946561	0.745673		0.814545	0.0266557		17.103	16.938	17.04	17.175	17.76	16.953	16.842	17.259	17.49	17.784	17.83	17.8	17.503	17.037	16.899	17.424	17.014	16.899	16.819	16.842	16.887	17.167	17.285	17.418	16.395	16.897	17.59	17.444	16.985	17.115	17.059	17.088	16.914	16.874	17.174	16.863
O43390	HNRNPR	Undefined	0.0281965	0.0903616	0.919223	0.0692739		0.989139	0.952966		0.90924	0.0388004		17.706	17.741	17.66	17.595	17.69	17.522	17.784	17.703	17.869	17.65	17.98	17.953	17.957	17.539	17.709	17.724	17.44	17.817	17.692	17.341	17.61	17.537	17.593	17.537	17.559	17.689	17.816	17.349	17.775	17.545	17.827	17.501	17.407	17.558	17.641	17.766
P51148	RAB5C	Undefined	0.0281922	0.0903616	1.38939	0.0809298		1.06399	0.908939		1.47829	0.0346224		16.959	17.636	16.065	16.688	16.3	15.517	17.012	16.105	15.804	15.97	15.568	16.32	16.291	17.227	17.314	16.948	17.354	17.181	17.459	17.787	17.564	17.1	16.778	16.207	16.613	16.411	16.21	15.437	17.041	17.269	17.46	17.19	17.196	17.321	17.407	16.756
P05160	F13B	Undefined	0.0282792	0.0904128	1.17133	0.707106		1.48284	0.139173		1.73689	0.0252436		16.353	14.908	16.433	16.115	16.228	15.624	14.522	16.372	NA	15.779	15.562	15.483	15.072	15.112	14.705	16.34	15.557	16.099	15.621	14.892	15.897	16.332	15.902	17.149	15.804	16.622	15.399	NA	15.08	NA	14.768	16.555	14.99	16.014	15.802	16.577
P47897	QARS1	Undefined	0.0287028	0.0912836	0.875571	0.130688		0.950464	0.732206		0.832199	0.0270345		17.112	16.628	16.858	16.986	17.073	16.938	17.012	17.236	17.557	17.554	17.296	17.309	17.513	16.681	17.261	16.43	16.418	17.19	16.959	16.763	16.969	16.855	17.355	16.785	16.828	17.335	16.962	17.12	16.775	17.19	17.147	16.524	16.694	17.133	17.066	16.77
P21579	SYT1	Neuron	0.0288209	0.0912836	1.3889	0.239646		1.26294	0.479473		1.7541	0.0223873		18.928	18.949	17.889	18.177	17.607	17.599	17.877	17.149	16.91	16.329	16.719	16.731	17.67	17.663	18.641	18.721	19.194	18.764	18.609	19.169	19.107	19.097	16.798	16.871	17.861	16.909	17.326	17.108	18.093	17.281	19.169	18.445	18.592	18.903	19.426	18.975
Q14195	DPYSL3	Undefined	0.0287917	0.0912836	1.15775	0.421424		1.19633	0.278132		1.38505	0.0218747		20.502	20.793	19.727	20.13	19.174	19.593	20.037	19.401	19.9	19.895	19.708	20.096	20.393	20.025	20.294	20.755	20.494	20.593	20.451	20.464	20.392	20.248	19.171	19.139	20.103	19.477	20.027	20.096	20.854	19.947	20.816	20.668	20.492	20.474	20.647	20.774
Q709C8	VPS13C	Undefined	0.0286651	0.0912836	1.09659	0.897953		1.57736	0.0848486		1.72971	0.034335		18.126	19.792	20.284	18.678	18.399	20.307	20.344	19.076	19.488	19.371	18.028	18.562	18.591	18.856	18.247	20.254	18.646	19.107	19.327	18.472	19.732	18.786	19.848	18.932	20.381	19.729	19.566	18.3	19.052	18.503	18.719	19.595	18.794	18.824	19.517	20.12
O95298	NDUFC2	Undefined	0.0290373	0.0914449	0.881719	0.148603		0.946194	0.681451		0.834278	0.0259676		19.199	18.915	18.733	19.089	19.409	19.302	19.224	19.189	19.545	19.475	19.307	19.213	19.477	19.68	19.424	18.812	19.037	19.032	18.828	18.967	19.028	18.913	19.152	19.255	19.046	19.232	19.389	19.1	19.017	19.697	19.049	19.175	18.993	19.04	19.076	18.801
P14678	SNRPB	Undefined	0.0290541	0.0914449	0.872622	0.235977		0.909264	0.487844		0.793444	0.0226583		18.375	18.15	18.272	18.23	18.403	18.356	18.487	18.613	19.159	19.206	19.265	19.3	19.068	18.358	18.735	18.275	18.06	18.366	18.091	18.161	18.137	18.4	18.551	18.492	18.237	18.659	18.921	19.084	18.806	18.461	18.796	18.319	18.213	18.295	18.268	18.368
Q13642	FHL1	Undefined	0.0291416	0.0914449	1.76009	0.286522		1.60483	0.413261		2.82464	0.0220978		18.571	19.13	18.052	18.508	18.199	18.005	18.394	14.307	17.174	14.618	12.591	13.385	17.453	17.971	17.826	19.168	18.807	18.834	18.816	18.48	18.689	18.349	14.45	17.804	18.386	14.925	17.291	16.186	18.133	17.437	18.425	18.697	18.439	18.627	18.809	18.727
P16870	CPE	Undefined	0.0291403	0.0914449	1.14876	0.400105		1.17391	0.296813		1.34854	0.0220262		18.497	18.498	18.379	18.822	18.746	18.557	18.747	18.245	17.722	18.061	18.534	18.436	18.422	17.713	18.573	19.138	19.092	18.719	18.856	18.599	18.215	18.412	17.351	18.358	18.713	18.305	18.728	18.076	19.25	18.77	18.968	19.286	18.605	18.583	18.905	19.173
O14773	TPP1	Undefined	0.0293094	0.091759	1.32339	0.558397		1.60365	0.199889		2.12226	0.0237824		18.661	19.065	16.751	19.095	18.605	18.199	16.899	18.389	17.947	18.007	16.416	15.585	18.556	19.363	19.74	18.986	19.307	17.455	19.169	19.459	19.291	19.505	18.58	16.527	18.321	15.894	15.706	18.415	19.394	20.046	19.776	19.307	18.926	19.242	19.663	19.308
Q9H2M9	RAB3GAP2	Undefined	0.0294114	0.0918661	0.850842	0.333087		0.856052	0.360592		0.728365	0.022114		17.486	17.156	17.213	17.474	18.233	17.637	17.426	18.263	17.734	18.161	18.305	18.137	17.659	17.106	17.519	17.094	17.281	17.482	17.086	17.286	17.06	16.917	18.175	18.038	17.051	18.171	17.454	19.072	17.133	16.998	17.183	17.234	17.299	17.334	17.092	17.168
Q16186	ADRM1	Undefined	0.0297046	0.0923751	1.17721	0.0619596		1.01196	0.984197		1.1913	0.0460999		17.77	17.704	17.488	17.871	17.325	17.748	18	16.992	16.949	17.067	17.652	17.655	17.422	17.059	17.678	17.595	17.567	17.744	18.148	17.839	17.831	17.817	17.56	17.848	18.105	17.721	17.028	17.997	17.785	17.352	17.701	17.516	17.984	17.792	17.647	17.582
P36404	ARL2	Undefined	0.0297281	0.0923751	1.20964	0.365944		1.22147	0.330357		1.47754	0.022374		17.436	17.672	17.207	17.776	17.579	18.56	17.576	17.87	17.227	17.664	17.424	18.048	18.015	17.578	17.248	17.785	17.57	18.852	17.511	17.475	17.631	17.46	18.262	18.495	17.668	17.935	18.119	17.652	18.864	18.501	17.152	17.819	17.764	17.766	17.462	17.884
P14543	NID1	Undefined	0.0297788	0.0923751	0.90918	0.577583		0.84598	0.193139		0.769148	0.0244643		17.105	17.224	17.365	17.308	17.009	17.314	17.807	17.619	17.508	17.446	17.327	17.561	17.529	16.915	17.48	16.635	16.914	16.854	16.876	17.287	16.936	17.109	17.657	17.272	16.867	17.265	17.281	17.557	17.616	17.878	17.683	17.478	16.697	16.907	17.073	16.682
P26639	TARS1	Undefined	0.029932	0.0924273	1.20775	0.118302		1.06364	0.786599		1.28461	0.0299464		17.321	17.573	16.94	16.988	16.664	16.574	16.944	16.43	16.116	17.393	16.122	16.175	16.332	16.919	16.771	17.497	17.202	17.287	17.224	17.223	17.307	17.068	17.573	16.782	16.878	16.572	17.163	16.002	16.779	16.885	16.928	17.362	17.139	17.339	17.318	17.402
Q9NPH2	ISYNA1	Undefined	0.0299148	0.0924273	1.26914	0.144253		1.10452	0.703556		1.40179	0.0272802		16.877	16.526	16.422	16.405	15.823	16.427	16.391	16.717	15.347	16.98	15.387	15.826	17.165	15.963	16.16	16.742	16.49	16.091	16.695	16.723	16.902	16.746	16.994	16.348	16.66	16.672	15.735	17.834	16.713	16.153	16.714	16.626	17.027	16.676	16.493	17.414
P21980	TGM2	Undefined	0.0303475	0.0934973	0.862158	0.569582		0.775236	0.199506		0.668377	0.024787		15.226	16.157	16.281	16.104	16.62	16.119	15.87	16.908	16.273	16.385	16.328	16.099	16.242	15.74	15.652	15.168	15.619	15.703	15.348	16.19	15.138	15.072	16.487	17.76	15.766	16.39	15.918	15.973	16.182	16.639	15.361	15.883	15.274	15.072	15.195	15.376
P04156	PRNP	Neuron	0.0305008	0.0937565	1.35692	0.252402		1.23902	0.50066		1.68125	0.0237965		16.617	17.366	16.715	16.844	16.031	16.345	16.158	15.612	15.24	14.758	14.935	14.83	16.314	16.991	16.732	16.741	17.492	16.927	17.332	16.685	17.251	16.926	15.009	NA	16.899	15.374	16.334	14.736	17.218	16.406	16.763	17.092	16.794	17.306	16.993	17.018
Q8N163	CCAR2	Undefined	0.0307207	0.0937764	0.839722	0.220295		0.894457	0.5317		0.751095	0.0245107		15.917	15.772	16.204	16.408	16.287	16.293	16.201	16.523	16.852	16.504	16.608	16.49	16.728	14.545	16.032	15.591	15.53	15.945	15.771	15.568	15.784	15.92	16.587	16.223	16.271	16.573	16.238	16.186	15.927	15.428	16.014	15.933	15.809	15.832	15.545	15.652
Q14974	KPNB1	Undefined	0.0306139	0.0937764	1.14678	0.237543		1.09877	0.499726		1.26004	0.0240158		18.351	18.458	17.68	17.939	17.783	17.626	18.299	17.66	17.718	17.652	17.48	17.65	17.942	18.187	18.325	18.485	18.334	18.29	18.411	18.482	18.343	18.271	17.462	17.571	17.956	17.302	17.844	17.769	18.333	18.477	18.498	18.332	18.393	18.274	18.344	18.378
Q9UPT5	EXOC7	Undefined	0.0307285	0.0937764	1.17268	0.286996		1.13997	0.425964		1.33682	0.0234207		15.971	15.827	15.089	15.632	15.715	15.667	15.602	15.743	14.501	15.369	15.188	14.245	15.458	15.217	15.868	15.761	16.002	15.969	16.004	15.92	15.651	15.955	15.555	15.096	15.958	15.336	15.331	14.6	15.772	15.337	15.928	15.855	16.122	16.08	15.977	15.76
Q9H078	CLPB	Undefined	0.0307839	0.0937764	0.890204	0.505775		0.842564	0.234942		0.750054	0.024222		16.498	16.034	16.634	16.802	17.168	16.596	16.577	16.496	16.578	17.056	16.81	16.402	16.581	16.356	15.762	16.408	16.279	16.539	16.081	16.237	16.279	16.1	16.675	16.86	16.122	16.954	17.819	15.732	15.72	16.492	15.925	16.028	16.386	16.254	15.887	16.273
P10809	HSPD1	Undefined	0.030995	0.0937888	0.912471	0.217256		0.944147	0.540072		0.861506	0.0248468		20.434	20.119	20.359	20.266	20.274	20.458	20.16	20.406	20.605	20.658	20.333	20.612	20.209	20.473	20.19	19.993	20.236	20.282	20.072	20.371	20.186	20.214	20.375	20.454	20.315	20.31	20.343	19.699	20.02	20.729	20.213	20.288	20.224	20.232	20.385	20.195
Q9UMY4	SNX12	Undefined	0.0309956	0.0937888	0.932807	0.25629		0.950099	0.472523		0.886259	0.0240187		18.142	17.934	18.211	18.214	18.611	18.094	18.377	18.584	18.113	18.122	18.45	18.28	18.271	18.188	18.198	18.317	17.992	18.069	18.125	18.107	18.187	17.914	18.346	18.52	18.023	18.245	18.44	18.04	17.971	17.937	18.203	18.007	18.065	17.95	18.175	18.168
P05023	ATP1A1	Neuron	0.0309423	0.0937888	1.21429	0.424646		1.26473	0.289313		1.53574	0.0235798		21.601	21.462	20.786	21.47	21.04	21.062	21.309	20.536	19.743	20.089	19.736	19.915	20.294	21.29	21.251	21.455	21.824	21.516	21.553	21.855	21.677	21.528	20.064	20.203	21.323	20.291	20.192	19.531	21.011	21.495	21.32	21.823	21.627	21.688	21.336	21.473
P00352	ALDH1A1	Undefined	0.0311326	0.0939937	1.31495	0.20461		1.17538	0.566573		1.54556	0.025365		18.355	18.559	17.379	18.01	16.783	17.854	17.962	17.027	16.647	17.306	17.595	16.776	17.08	18.595	18.206	18.797	18.286	18.296	18.149	18.378	18.455	18.433	16.509	16.523	18.166	17.716	16.706	17.477	18.894	18.925	18.353	18.431	17.965	18.291	18.686	18.535
Q15436	SEC23A	Undefined	0.0314498	0.0947403	1.53909	0.144413		1.18509	0.719344		1.82396	0.0282718		14.556	14.76	NA	13.358	13.234	NA	14.115	NA	12.943	12.707	12.719	12.731	14.012	14.697	15.288	12.8	14.573	14.656	15.375	15.293	15.197	14.156	NA	NA	14.172	NA	13.317	12.808	14.483	15.083	15.054	14.507	14.817	15.067	14.985	14.004
Q7Z2K6	ERMP1	Undefined	0.0318401	0.0957034	0.861069	0.120218		0.953695	0.799285		0.821197	0.0322101		14.776	14.738	14.781	15.285	15.202	15.286	15.164	15.311	15.603	15.423	15.037	14.858	14.804	15.172	15.192	14.574	15.021	15.099	14.947	15.088	15.104	14.484	15.307	14.363	15.237	14.98	14.94	14.661	15.051	15.107	14.325	15.082	14.586	15.125	14.443	14.72
P31930	UQCRC1	Undefined	0.0323128	0.0961115	0.852827	0.0422799		1.01631	0.965067		0.866737	0.080723		21.243	20.767	21.31	21.361	21.665	21.521	21.403	21.104	21.653	21.611	21.165	21.088	21.688	21.845	21.513	21.067	21.034	21.249	20.986	21.146	21.081	21.183	21.3	21.402	21.286	21.164	21.392	20.827	21.09	21.582	20.869	21.279	21.378	21.313	20.966	21.07
P07196	NEFL	Undefined	0.0323304	0.0961115	0.70872	0.0666207		0.974575	0.98383		0.690701	0.0494342		22.527	22.264	22.596	22.946	23.137	22.946	22.749	22.62	23.01	24.091	23.615	23.202	22.853	24.76	23.55	22.47	22.419	22.06	22.41	22.217	22.172	22.129	22.793	22.704	22.535	22.454	23.113	22.525	23.438	24.578	22.026	22.603	22.306	22.363	22.007	22.075
Q15814	TBCC	Undefined	0.0323062	0.0961115	0.851427	0.207131		0.9099	0.572505		0.774713	0.0264026		17.044	16.925	17.2	17.24	17.694	17.377	17.317	17.785	17.464	17.796	18.064	18.324	17.553	17.126	17.002	17.181	17.554	16.777	16.832	16.982	16.928	16.8	17.041	17.899	17.249	18.231	17.8	17.55	16.985	16.975	16.875	17.217	16.96	16.607	16.88	17.096
Q15393	SF3B3	Undefined	0.0322681	0.0961115	0.870378	0.47679		0.831334	0.275201		0.723575	0.0250001		16.426	16.091	17.281	16.785	16.968	16.905	16.503	17.218	16.917	17.219	16.958	17.131	NA	17.259	16.799	16.547	15.92	16.319	16.605	16.318	16.158	16.489	17.445	17.591	NA	16.888	NA	17.624	16.906	16.825	16.021	16.353	16.608	15.958	16.397	16.648
Q96EY1	DNAJA3	Undefined	0.0321061	0.0961115	1.00029	0.999991		0.845328	0.0542024		0.845572	0.0595263		17.379	17.103	17.283	17.394	17.501	17.464	17.726	17.475	17.993	17.81	17.421	17.287	17.816	17.318	17.49	16.941	17.656	17.259	16.992	17.4	17.195	17.381	17.723	18.161	17.558	17.909	17.512	17.711	17.568	17.86	17.138	17.178	17.241	17.146	17.265	17.347
O95671	ASMTL	Undefined	0.0328012	0.0962459	0.770522	0.027448		1.08997	0.651974		0.839848	0.192922		16.795	16.536	16.005	16.853	16.877	16.871	16.34	17.149	16.598	16.628	15.909	17.071	17.19	16.413	17.017	16.375	15.996	16.257	16.322	16.162	16.432	16.485	16.234	16.396	17.008	16.855	15.497	16.061	16.229	16.199	16.41	15.964	16.753	16.144	16.134	16.636
P07741	APRT	Undefined	0.0324686	0.0962459	1.167	0.0354716		0.972694	0.889526		1.13514	0.10603		17.609	17.759	17.538	16.639	17.36	17.395	17.58	17.464	17.445	17.557	17.565	17.856	17.561	17.845	17.493	18.27	17.497	17.659	17.501	17.669	17.823	17.625	17.346	17.961	17.674	17.562	17.786	17.877	18.024	17.69	17.778	17.74	17.555	17.589	17.582	17.483
Q15121	PEA15	Ex	0.0332928	0.0962459	1.32549	0.080743		1.04035	0.948355		1.37898	0.0441824		19.186	18.911	18.1	18.357	18.576	17.707	19.116	18.111	18.305	17.803	17.902	17.77	18.517	19.402	19.416	19.118	19.126	18.858	19.237	19.048	18.918	19.09	18.063	19.177	18.462	17.601	18.277	18.773	19.559	19.228	19.627	19.028	19.029	18.962	19.095	18.917
Q9Y2I8	WDR37	Undefined	0.0332229	0.0962459	0.822652	0.0974804		0.95863	0.890671		0.788619	0.0385802		17.296	17.034	17.386	17.503	17.684	17.278	16.858	17.301	17.543	17.471	17.908	17.535	17.63	18.368	17.71	17.183	17.012	17.171	16.774	17.166	16.922	16.886	17.053	16.961	17.054	17.197	18.178	18.386	17.074	17.276	17.206	16.765	17.158	17.572	16.924	17.23
Q9H7D0	DOCK5	Oli	0.0333329	0.0962459	0.651152	0.11385		0.895563	0.859077		0.583148	0.0359117		15.939	15.294	16.865	16.216	16.2	15.575	15.923	15.773	17.533	17.215	18.234	17.638	17.525	18.368	15.953	16.107	16.107	15.911	15.195	14.984	15.999	15.978	15.23	15.402	16.067	15.277	18.015	NA	16.962	16.759	16.974	16.063	15.51	15.767	16.167	16.2
Q9UQ80	PA2G4	Undefined	0.0326944	0.0962459	0.889171	0.183749		0.941217	0.627581		0.836904	0.0277733		18.053	17.777	18.077	17.871	18.16	18.207	18.045	18.436	18.385	18.482	18.486	18.615	18.526	17.618	17.924	17.778	17.702	18.107	17.831	17.623	17.832	18.139	18.397	18.441	18.071	18.423	18.127	18.085	17.889	17.729	17.954	17.94	17.621	17.901	17.696	18.024
P49407	ARRB1	Undefined	0.0326149	0.0962459	1.1045	0.215836		1.06241	0.557884		1.17343	0.0264068		18.321	17.935	18.03	18.035	17.979	17.9	18.135	17.975	17.981	17.821	17.694	17.567	17.895	17.187	17.98	18.152	18.094	18.117	18.168	18.322	18.157	18.472	17.722	18.005	18.152	17.686	17.506	17.859	18.303	17.668	18.242	17.909	18.301	18.206	18.222	18.228
P13929	ENO3	Undefined	0.0329763	0.0962459	1.46807	0.272043		1.3393	0.465447		1.96619	0.0255053		21.38	21.8	20.616	21.065	19.451	20	20.741	19.228	19.817	19.614	18.968	19.078	20.371	21.757	21.848	21.521	21.838	20.974	21.486	21.779	21.474	21.719	18.588	19.039	20.6	18.978	19.971	20.27	22.324	22.176	22.242	21.559	21.338	21.463	21.852	21.387
Q9ULD0	OGDHL	Undefined	0.0334199	0.0962459	0.912144	0.348273		0.915099	0.373902		0.834702	0.0253321		18.509	18.215	18.581	18.64	18.924	18.689	18.413	18.635	18.679	18.848	18.646	18.509	18.665	18.949	18.558	18.296	18.543	18.59	18.258	18.598	18.441	18.312	18.952	18.586	18.368	18.828	18.833	18.136	18.263	18.859	18.105	18.551	18.483	18.595	18.323	18.509
P11047	LAMC1	Undefined	0.0328326	0.0962459	0.843904	0.363432		0.842092	0.354428		0.710645	0.0248505		17.057	17.964	18.021	17.693	17.85	17.748	18.636	18.147	18.432	18.393	18.261	18.419	18.514	18.214	18.775	17.237	17.132	17.433	17.216	18.003	18.012	17.746	18.063	17.983	17.405	18.278	18.121	18.36	18.445	18.349	18.565	18.036	17.216	17.565	17.193	17.425
P14868	DARS1	Undefined	0.0335826	0.0962459	0.930977	0.36874		0.929622	0.354317		0.865457	0.0254569		19.102	19.324	18.988	19.057	19.229	18.95	19.438	19.457	19.33	19.052	19.097	19.157	19.47	19.15	19.273	19.374	18.461	19.145	19.258	18.96	19.071	18.916	19.374	19.437	18.806	19.27	19.187	19.215	19.189	18.696	19.269	18.746	18.813	18.914	19.397	18.835
Q99962	SH3GL2	Undefined	0.0334477	0.0962459	1.24185	0.38917		1.26346	0.334371		1.56902	0.0253884		19.023	19.59	18.38	18.828	18.22	18.5	18.85	17.604	17.505	17.414	17.857	17.396	18.246	19.521	18.783	19.555	19.365	19.118	19.088	19.337	19.278	19.064	17.123	17.711	19.029	17.512	18.009	17.601	18.878	19.538	18.892	19.266	19.158	19.038	19.341	19.204
Q9ULP9	TBC1D24	Undefined	0.0333625	0.0962459	1.09944	0.502379		1.14538	0.250392		1.25928	0.0262118		16.156	16.82	16.169	16.209	16.268	16.431	16.238	15.749	16.395	15.708	15.905	16.005	16.182	15.987	15.722	16.542	16.473	16.309	16.606	16.627	16.481	16.67	16.203	15.608	16.798	15.854	15.82	16.175	16.153	15.79	16.153	16.858	16.581	16.271	16.5	16.822
O43488	AKR7A2	Undefined	0.0326865	0.0962459	1.05058	0.715355		1.12746	0.149912		1.18449	0.0299964		18.777	18.868	18.47	18.872	18.305	18.708	18.719	18.572	18.495	18.622	18.904	18.029	18.588	18.455	18.24	18.848	18.739	18.909	18.819	18.816	18.81	18.026	18.44	18.449	18.756	18.688	18.371	18.161	19.214	18.88	18.412	19.172	18.78	18.914	18.848	18.631
P31943	HNRNPH1	Undefined	0.0329433	0.0962459	0.955057	0.732874		0.889382	0.144731		0.84941	0.0307627		17.359	17.602	17.535	17.332	17.495	17.732	17.876	17.217	17.874	18.106	17.337	18.313	17.669	17.471	17.659	17.368	17.291	17.333	17.617	17.438	17.551	17.324	17.931	17.639	17.389	17.967	17.69	17.873	17.548	17.532	17.663	17.223	17.328	17.277	17.42	17.296
P55072	VCP	Undefined	0.0332701	0.0962459	1.03223	0.738007		1.08535	0.144059		1.12034	0.0312158		20.701	20.486	20.663	20.67	20.626	20.61	20.646	20.574	20.23	20.598	20.449	20.465	20.533	20.106	20.364	20.623	20.71	20.71	20.558	20.612	20.565	20.519	20.397	21.052	20.609	20.653	20.371	20.391	20.376	20.319	20.503	20.601	20.642	20.629	20.553	20.968
Q9BRF8	CPPED1	Undefined	0.0335165	0.0962459	0.962764	0.942118		1.33646	0.0407891		1.28669	0.0913802		16.578	16.176	17.031	16.339	15.29	16.434	16.086	16.436	16.093	16.128	15.958	15.672	15.985	17.201	16.417	16.535	16.537	16.217	16.686	16.257	16.459	16.443	15.377	15.578	16.478	15.912	15.624	15.84	16.79	16.498	15.972	16.842	16.454	16.422	15.974	17.088
Q5SRE7	PHYHD1	Undefined	0.0336937	0.0963606	1.41436	0.0569605		0.717889	0.0639732		1.01536	0.993895		15.955	15.884	NA	15.923	14.97	NA	15.582	15.072	15.293	15.669	NA	NA	16.236	15.817	14.475	15.179	15.787	15.908	16.454	15.63	16.457	16.313	NA	NA	17.184	NA	15.492	NA	16.116	16.082	15.81	15.425	15.589	15.74	15.908	NA
P48643	CCT5	Undefined	0.0338756	0.0964926	0.902555	0.151552		0.959162	0.722122		0.865697	0.03123		18.127	17.961	17.94	17.927	18.171	17.866	18.05	18.208	18.504	18.328	18.354	18.549	18.382	17.724	18.393	17.805	18.055	18.089	17.988	18.114	18.099	17.789	17.971	17.968	17.889	17.949	18.368	18.039	18.097	17.813	18.25	18.101	17.89	18.018	18.03	17.999
P51570	GALK1	Undefined	0.0338822	0.0964926	0.847763	0.192242		0.91904	0.630315		0.779129	0.0282073		16.081	16.611	16.798	16.977	17.173	17.044	17.06	17.247	17.087	17.302	17.576	NA	16.962	16.976	16.21	16.69	16.309	16.425	16.585	16.153	16.545	16.164	17.311	17.31	16.915	NA	17.166	16.908	16.699	16.601	16.685	16.649	16.44	16.345	16.42	16.36
P63098	PPP3R1	Undefined	0.0341149	0.0969515	1.23198	0.265228		1.16508	0.485007		1.43535	0.0266032		16.792	16.38	15.841	16.422	16.282	16.477	16.125	16.145	15.924	15.41	15.582	15.776	15.946	15.934	16.56	16.303	17.143	16.752	17.06	17.042	16.619	17.053	15.59	15.756	16.736	15.818	15.92	15.632	16.498	16.122	16.474	17.311	17.196	16.886	16.848	16.692
Q06830	PRDX1	Undefined	0.0345217	0.0979025	1.12731	0.31815		1.11017	0.415821		1.25151	0.0263536		22.096	22.257	21.859	21.75	21.337	22.148	21.812	21.464	21.863	21.732	21.863	21.758	22.062	22.195	21.957	22.685	22.107	22.063	22.061	22.118	21.948	22.097	21.353	21.365	21.97	21.752	21.713	21.841	22.617	22.416	22.69	22.486	21.982	22.006	22.357	22.434
Q10713	PMPCA	Undefined	0.0351697	0.099532	0.830468	0.100146		0.96153	0.896821		0.79852	0.0410637		16.314	15.466	15.968	16.181	16.095	15.935	16.017	16.43	16.459	16.357	16.377	16.417	16.334	15.811	16.18	15.191	15.868	16.067	16.045	15.993	15.942	15.794	16.481	16.229	15.908	16.3	16.216	14.922	15.552	15.881	15.82	15.349	16.04	16.037	15.942	16.096
Q8N6C5	IGSF1	Undefined	0.0354247	0.0997397	1.5584	0.0289479		0.854886	0.618469		1.33225	0.219759		17.604	17.608	17.33	17.115	17.204	17.672	17.036	17.044	17.34	17.055	16.917	17.42	17.501	16.533	17.641	18.231	17.44	17.812	17.409	17.439	17.702	17.857	17.972	16.705	17.719	18.455	17.477	21.54	17.634	17.126	18.011	17.566	17.4	17.607	17.351	17.929
Q9H2U2	PPA2	Ex	0.0355374	0.0997397	1.33896	0.104778		1.06012	0.901842		1.41946	0.0384305		16.681	16.628	15.355	16.082	15.56	14.919	16.18	14.919	15.809	15.528	NA	NA	15.526	17.047	16.381	16.573	16.85	16.319	16.574	16.688	16.784	16.468	15.418	15.455	16.108	NA	15.578	NA	16.369	16.747	16.473	16.321	16.404	16.71	17.002	16.506
P61088	UBE2N	Undefined	0.0355145	0.0997397	1.08795	0.127459		1.02668	0.809514		1.11698	0.0360729		20.603	20.527	20.609	20.354	20.275	20.267	20.283	20.378	20.495	20.435	20.515	20.313	20.471	20.609	20.484	20.771	20.682	20.548	20.501	20.601	20.579	20.748	20.185	20.547	20.449	20.433	20.4	20.422	20.907	20.586	20.646	20.659	20.555	20.732	20.568	20.754
P61981	YWHAG	Undefined	0.035465	0.0997397	1.20691	0.237423		1.12898	0.542331		1.36257	0.0284312		20.991	20.98	20.144	20.621	20.419	20.027	20.549	20.127	19.559	19.667	19.7	19.327	20.221	20.673	20.909	20.81	21.103	20.591	21.138	21.129	21.061	20.819	19.779	20.056	20.36	19.607	20.224	19.803	20.606	20.727	20.703	20.906	20.886	20.953	21.119	20.836
P39023	RPL3	Undefined	0.0358743	0.100477	0.884742	0.258216		0.918024	0.510268		0.812215	0.0282982		18.41	17.925	17.755	17.873	18.043	18.275	18.419	18.312	18.708	18.798	18.714	18.922	18.665	18.294	18.643	17.766	17.684	18.299	18.362	18.046	18.319	18.024	18.402	18.319	18.032	18.362	18.136	18.273	18.294	18.446	18.549	18.106	17.657	18.249	18.08	18.131
Q6SZW1	SARM1	Undefined	0.0360467	0.100537	0.735085	0.0287755		1.11741	0.604719		0.821392	0.236361		14.206	13.743	13.5	13.551	13.551	13.474	14.241	14.381	14.303	13.94	14.053	NA	13.681	14.797	14.28	13.695	13.335	13.718	13.321	13.679	12.924	13.803	13.749	13.136	13.824	14.155	13.286	12.663	13.546	14.054	13.666	14.028	13.762	13.72	13.581	12.948
Q99460	PSMD1	Undefined	0.0360108	0.100537	0.855852	0.131751		0.950901	0.800388		0.81383	0.0361057		15.899	15.486	16.035	15.789	16.016	16.341	15.412	16.035	16.135	16.338	16.759	16.259	16.431	15.42	15.691	15.66	15.431	15.812	15.72	15.487	15.569	15.564	16.157	15.758	16.055	15.992	15.811	16.53	15.49	15.774	15.646	15.494	15.653	15.395	15.507	15.801
Q9UM22	EPDR1	Undefined	0.0361181	0.100537	1.56713	0.14079		1.17203	0.773872		1.83672	0.0350576		18.413	18.963	17.185	18.476	17.293	17.285	18.322	17.846	17.415	17.228	16.848	17.153	17.981	18.899	20.004	17.97	19.27	19.042	19.696	19.035	19.948	19.942	17.727	17.434	17.711	16.836	16.91	17.679	18.992	19.085	20.358	18.233	18.775	19.295	19.323	19.246
Q96AC1	FERMT2	Undefined	0.0362945	0.100821	1.90406	0.0550081		0.976366	0.99504		1.85906	0.0614323		14.932	15.895	NA	14.72	13.836	14.164	15.294	14.007	NA	13.434	NA	NA	14.184	16.468	14.898	16.502	15.459	16.097	16.451	16.466	16.496	16.529	13.416	NA	15.093	13.538	NA	NA	16.571	15.874	14.842	16.278	15.361	15.406	16.561	15.345
P04350	TUBB4A	Undefined	0.0364614	0.101077	1.30448	0.237049		1.18416	0.551237		1.54471	0.0293677		19.378	19.951	18.833	19.423	18.8	18.819	19.181	18.491	17.907	17.837	17.988	18.186	18.206	19.523	19.513	19.825	19.965	19.191	19.645	19.839	19.899	19.337	18.297	18.297	19.236	18.276	18.719	17.551	19.64	19.611	19.646	20.001	19.359	19.44	19.504	19.508
P53396	ACLY	Undefined	0.0371255	0.10188	0.88932	0.13782		0.961411	0.791444		0.855002	0.0367195		19.453	19.367	19.531	19.806	19.703	19.662	19.746	19.777	19.71	19.94	19.845	19.661	19.533	20.193	19.927	19.23	19.571	19.386	19.435	19.504	19.378	19.473	19.752	19.625	19.5	19.468	19.579	19.298	19.576	20.564	19.531	19.449	19.585	19.431	19.301	19.418
P00966	ASS1	Undefined	0.0370074	0.10188	1.12128	0.138601		1.03957	0.7881		1.16565	0.0364633		18.701	18.724	18.618	18.321	18.852	18.331	18.645	18.6	18.356	18.499	18.753	18.252	18.535	17.721	18.573	18.181	18.773	18.727	18.845	19.076	18.683	18.721	18.774	18.843	18.808	18.597	18.817	18.519	18.434	18.026	18.798	18.823	18.752	18.805	18.762	18.859
P10915	HAPLN1	Undefined	0.0369357	0.10188	1.23533	0.169679		1.09721	0.701034		1.35541	0.0331983		16.766	16.913	16.701	16.614	16.004	16.796	16.482	16.21	16.184	16.606	16.272	16.44	15.929	17.783	16.5	17.316	17.034	17.002	16.756	16.922	16.853	16.943	16.577	15.291	16.752	16.325	16.284	17.423	17.443	17.673	17.031	16.966	17.071	16.87	17.363	16.971
A6NGN9	IGLON5	Undefined	0.036853	0.10188	1.2777	0.306667		1.22285	0.447186		1.56244	0.0284105		16.805	16.803	17.117	17.257	16.723	17.37	16.529	16.27	16.776	16.786	16.508	16.2	17.061	15.435	17.837	17.502	17.953	17.53	17.526	17.642	17.04	17.471	16.342	16.015	17.333	16.447	16.25	15.476	17.853	17.68	17.839	17.782	17.816	18.081	17.42	17.588
Q15257	PTPA	Undefined	0.0371266	0.10188	1.20076	0.312186		1.1651	0.42765		1.39901	0.0284377		18.724	18.655	18.343	18.468	18.329	17.898	18.382	17.882	16.269	17.976	17.277	NA	18.2	17.822	18.362	18.872	18.768	17.699	18.467	18.637	18.019	18.768	17.531	17.673	18.299	17.635	18.053	18.893	18.75	18.232	18.598	18.784	18.84	18.611	18.754	18.043
P61006	RAB8A	Undefined	0.0375827	0.102073	1.78343	0.0390194		0.879629	0.815144		1.56875	0.106003		15.61	15.335	14.853	14.036	13.043	13.284	14.376	13.872	NA	NA	NA	NA	14.505	15.803	15.357	15.21	16.006	15.378	16.159	15.674	15.129	15.72	12.868	NA	15.537	NA	NA	NA	15.553	15.331	16.077	15.69	16.055	15.913	15.567	14.961
Q16773	KYAT1	Undefined	0.0376743	0.102073	1.31121	0.119404		1.07327	0.760251		1.40728	0.0296388		15.286	15.78	NA	15.1	NA	NA	NA	NA	NA	NA	NA	NA	NA	15.733	14.09	15.424	15.448	15.468	15.63	15.536	15.524	15.6	NA	NA	15.584	NA	NA	NA	NA	15.904	15.769	15.841	15.782	15.818	15.767	15.376
Q9NY65	TUBA8	Undefined	0.0377993	0.102073	0.881521	0.146359		0.955769	0.772043		0.84253	0.0364883		17.673	17.548	18.03	17.869	18.14	17.881	17.575	18.049	17.998	17.91	18.027	18.039	18.126	17.117	17.917	17.461	17.398	17.696	17.556	17.731	17.743	17.603	18.047	17.597	17.808	17.872	18.242	17.839	17.666	16.89	17.699	17.666	17.107	17.638	17.655	17.751
Q9Y5S2	CDC42BPB	Undefined	0.037332	0.102073	0.8407	0.166386		0.928777	0.71301		0.780823	0.0339131		15.83	15.714	15.949	15.61	16.195	15.374	15.753	16.325	16.356	16.488	16.426	16.473	16.444	15.34	15.594	15.726	15.486	15.611	15.38	15.485	15.475	15.508	16.382	16.374	15.507	15.883	16.687	15.122	15.854	15.642	15.735	15.543	15.892	15.35	14.998	15.816
Q96GA7	SDSL	Undefined	0.0377673	0.102073	0.796415	0.168684		0.906854	0.710777		0.722232	0.0342134		17.255	17.466	17.451	17.367	18.077	17.931	18.243	18.254	18.619	18.537	18.966	17.778	18.05	17.698	17.281	17.561	17.061	17.136	17.527	17.084	16.863	16.964	18.484	18.323	17.257	18.348	18.489	17.856	17.553	17.224	17.92	17.622	16.992	17.188	17.366	17.343
Q96ID5	IGSF21	Undefined	0.0377302	0.102073	1.16622	0.283589		1.12253	0.48551		1.30912	0.0294702		16.673	16.534	16.444	16.274	16.39	16.838	16.365	16.3	16.566	16.12	15.593	15.464	16.287	16	16.87	16.717	17.02	16.718	17.017	16.988	16.857	17.01	16.032	15.756	16.583	16.486	16.213	15.49	16.689	16.254	16.752	16.897	16.851	16.963	16.694	16.806
Q13561	DCTN2	Undefined	0.0375999	0.102073	0.939284	0.299567		0.951384	0.462034		0.89362	0.0291293		18.831	18.697	18.825	18.894	18.971	18.991	18.734	18.968	18.985	19.075	18.864	19.037	18.87	18.342	18.799	18.745	18.894	18.882	18.688	18.621	18.688	18.817	18.773	18.647	18.972	18.859	18.801	18.336	18.891	18.716	18.966	18.839	18.762	18.785	18.574	18.464
P10768	ESD	Undefined	0.0377533	0.102073	1.15976	0.704712		1.4041	0.170998		1.62841	0.0340083		19.477	19.779	17.617	19.241	18.297	19.16	19.219	18.596	18.445	18.08	17.768	18.02	18.773	19.364	19.217	20.081	19.455	19.547	19.696	19.393	19.354	19.391	16.78	16.552	19.383	18.612	18.517	17.807	19.655	19.4	19.588	19.868	19.422	19.364	19.747	19.538
P50897	PPT1	Undefined	0.0380015	0.102415	1.74751	0.0490674		0.944813	0.966766		1.65107	0.0910725		17.165	17.654	16.445	17.183	16.232	16.557	15.971	16.902	15.113	14.878	14.663	14.485	16.838	16.634	17.918	16.575	17.995	17.715	17.824	17.804	18.682	18.634	17.302	16.595	15.818	16.138	15.519	16.176	16.232	16.972	17.851	16.103	16.897	17.967	18.489	17.339
P26373	RPL13	Undefined	0.0384447	0.103145	0.890906	0.175189		0.949992	0.699978		0.846354	0.0344477		19.734	19.224	19.141	19.312	19.43	19.464	19.932	19.815	19.945	20.21	19.956	20.2	20.018	19.58	20.071	19.174	19.263	19.717	19.725	19.375	19.647	19.479	19.56	19.641	19.448	19.742	19.606	19.776	19.545	19.612	19.791	19.482	19.31	19.566	19.506	19.668
Q9GZT8	NIF3L1	Undefined	0.0385007	0.103145	1.09865	0.387676		1.10165	0.367252		1.21033	0.0294489		17.487	17.414	17.11	17.291	17.001	17.497	16.912	17.219	17.54	17.561	17.364	17.231	17.272	17.465	17.559	17.312	17.028	17.416	17.656	17.403	17.553	17.831	16.926	16.747	17.887	18.343	17.37	17.373	17.515	17.638	17.425	17.643	17.853	17.681	17.453	17.623
O95817	BAG3	Undefined	0.0384973	0.103145	0.980068	0.980787		1.29455	0.052509		1.26874	0.0855322		16.622	16.929	16.793	16.506	16.531	16.142	16.187	16.08	16.258	16.145	16.182	16.444	16.242	16.973	16.592	15.747	16.779	16.581	16.836	16.823	16.65	16.964	15.748	16.007	16.049	16.049	15.4	16.269	16.948	16.811	16.942	17.641	16.435	16.573	16.789	16.808
Q13492	PICALM	Mic	0.0386887	0.103444	0.870888	0.217611		0.924904	0.606514		0.805487	0.0322048		15.929	16.068	15.859	16.519	16.521	16.103	16.128	17.36	16.446	16.508	16.901	16.975	16.806	16.278	16.485	15.909	15.946	15.985	16.253	16.203	16.111	16.061	16.621	15.922	16.225	16.296	16.387	17.009	16.542	16.647	16.037	16.165	16.046	16.281	15.963	15.839
P31948	STIP1	Undefined	0.0388979	0.103799	1.08089	0.558987		1.13041	0.243559		1.22185	0.031448		19.001	18.798	18.489	18.599	18.154	18.224	18.296	18.41	18.539	18.49	18.311	18.231	18.433	18.024	18.714	18.585	18.932	18.842	18.676	18.642	18.71	18.796	18.107	17.665	18.58	18.169	18.308	18.379	18.694	18.954	18.917	18.755	18.962	18.774	18.682	18.728
Q96HC4	PDLIM5	Undefined	0.0393223	0.104725	1.23522	0.0881393		1.02681	0.960177		1.26833	0.052941		16.325	16.976	15.945	16.516	16.556	16.096	17.102	16.615	16.066	14.884	15.512	15.999	16.307	16.5	16.392	17.032	16.474	16.597	16.396	16.387	16.326	16.563	16.551	16.5	16.844	16.806	15.849	16.54	16.623	16.63	16.802	16.734	16.409	16.444	16.459	16.792
Q13825	AUH	In	0.0394023	0.104732	0.900506	0.165794		0.958107	0.73199		0.862781	0.0363446		19.59	19.263	19.635	19.502	19.595	19.501	19.532	19.401	19.59	19.855	19.495	19.53	19.587	19.874	19.466	19.354	19.386	19.512	19.17	19.434	19.381	19.282	19.549	19.643	19.171	19.433	19.637	19.134	19.11	20.063	19.299	19.468	19.396	19.519	19.266	19.584
Q8N4C8	MINK1	Undefined	0.0397989	0.104759	0.601104	0.046142		1.07827	0.929485		0.64815	0.109298		20.927	18.091	18.176	18.027	18.455	18.015	18.284	18.371	21.274	18.446	18.446	21.218	18.729	18.247	18.164	18.343	17.771	18.019	17.761	17.935	17.888	17.768	18.353	18.485	17.98	18.27	18.608	18.441	18.277	17.828	18.252	17.911	17.886	17.882	17.997	17.889
Q9Y512	SAMM50	Undefined	0.0396945	0.104759	0.872421	0.0920844		0.981031	0.951204		0.855872	0.051901		17.977	17.808	18.009	18.108	18.226	17.96	17.701	17.939	18.197	18.25	18.165	18.105	18.15	18.212	17.77	17.917	18.024	18.079	17.982	17.884	17.71	17.754	17.848	17.904	17.794	17.786	18.095	17.637	17.371	18.131	17.549	17.697	17.876	18.085	18.133	17.047
Q9ULU8	CADPS	Neuron	0.0396497	0.104759	0.895382	0.112069		0.975598	0.890732		0.873533	0.0451605		17.946	17.354	17.793	17.855	17.965	18.14	17.828	17.815	17.692	17.924	17.831	17.804	17.712	17.638	17.46	17.361	17.876	17.584	17.517	17.899	17.623	17.497	17.685	17.675	17.884	17.849	17.667	17.082	17.281	17.938	17.572	17.902	17.546	17.709	17.563	17.551
P62847	RPS24	Ex	0.0397611	0.104759	2.07222	0.185667		1.3921	0.678368		2.88474	0.03372		19.434	19.068	17.284	15.419	15.382	15.706	18.217	NA	15.3	NA	16.06	15.209	15.041	18.578	19.388	18.232	18.659	18.516	19.157	19.467	19.035	19.235	19.239	15.532	15.364	15.38	NA	15.553	18.886	18.268	19.19	18.045	18.556	19.269	18.933	18.993
P35030	PRSS3	Undefined	0.0396606	0.104759	0.874653	0.770279		0.692435	0.152404		0.60564	0.038075		19.878	19.95	20.486	20.016	20.228	19.941	19.883	20.284	21.781	20.218	21.526	21.734	21.382	21.224	19.966	20.338	20.079	19.845	19.46	20.121	20.122	18.952	20.784	20.613	20.209	20.391	22.018	22.377	20.088	20.714	19.861	18.831	19.984	19.821	20.205	20.893
P00558	PGK1	Undefined	0.0400134	0.10512	1.45181	0.078856		1.02812	0.98506		1.49264	0.0596512		18.348	18.846	18.358	18.642	17.654	18.371	18.062	17.578	17.266	17.385	17.383	16.851	17.926	18.19	17.9	18.77	18.59	18.441	18.76	18.969	18.79	18.665	17.022	16.959	18.599	17.321	17.561	20.928	18.067	19.166	18.675	18.758	18.503	18.404	18.772	18.728
P04083	ANXA1	Undefined	0.0402426	0.105517	0.491622	0.176428		0.73454	0.711673		0.361116	0.0363582		15.752	17.93	15.11	18.974	19.313	19.308	15.335	18.095	19.752	19.932	20.019	14.567	16.76	16.092	15.787	17.153	15.269	16.202	16.503	15.637	14.505	15.401	18.796	19.035	18.216	15.483	15.568	18.191	16.022	16.234	15.636	16.518	15.202	15.05	14.696	14.868
Q9BSJ8	ESYT1	Undefined	0.0407898	0.106746	0.882955	0.137855		0.962364	0.820758		0.849724	0.0415537		18.211	17.635	17.967	18.31	18.418	18.441	18.32	18.618	18.507	18.571	18.314	18.404	18.234	18.111	18.61	17.507	18.063	18.224	18.217	18.035	17.963	18.006	18.478	18.28	18.332	18.579	18.047	18.029	18.085	18.281	17.983	18.129	17.937	18.219	17.989	17.982
P04114	APOB	Undefined	0.0408763	0.106766	1.06296	0.958956		1.60998	0.0914247		1.71135	0.0545256		16.595	14.358	17.992	18.184	16.971	16.704	16.612	16.711	16.215	16.635	17.395	16.991	17.157	18.047	18.247	15.786	17.265	17.084	16.915	16.446	15.63	18.093	16.523	16.993	17.022	16.317	17.604	16.303	18.444	17.187	19.599	18.266	17.473	17.61	16.966	17.553
O60884	DNAJA2	Undefined	0.0409575	0.106773	0.961194	0.78303		1.16266	0.0380724		1.11755	0.166724		17.869	17.784	17.538	17.557	17.752	17.918	17.695	17.96	17.738	17.827	17.751	17.892	17.76	17.633	17.9	17.494	17.93	17.878	18.034	18.25	18.041	17.92	17.695	17.431	17.502	17.851	17.667	17.351	17.825	17.474	17.089	18.285	17.98	18.161	17.961	17.726
P16298	PPP3CB	Undefined	0.0411834	0.10714	1.13557	0.46067		1.16774	0.319254		1.32605	0.0319755		19.499	19.12	18.974	18.897	18.731	18.843	18.934	18.502	18.632	18.48	18.353	18.292	18.846	18.151	19.152	19.569	19.514	19.304	19.346	19.41	19.388	19.546	18.277	18.536	19.133	18.433	18.572	18.138	19.045	17.841	19.049	19.183	19.64	19.433	19.092	19.498
Q8NC96	NECAP1	Undefined	0.0412565	0.10714	0.880381	0.471747		0.852399	0.311197		0.750436	0.0321358		18.474	18.401	19.523	18.69	19.222	19.424	18.376	19.255	19.283	19.215	19.142	19.197	19.094	17.657	18.199	18.464	18.604	18.838	18.494	18.571	18.477	18.643	19.038	19.249	18.652	19.215	19.308	18.851	18.388	17.61	18.686	18.498	18.687	18.568	18.337	18.295
P42785	PRCP	Undefined	0.0415882	0.107795	1.35676	0.0858405		1.01964	0.988056		1.38341	0.053631		15.554	16.175	15.59	15.654	NA	15.836	15.199	15.194	NA	15.824	14.723	NA	15.25	16.067	15.616	16.537	16.144	15.581	16.033	16.01	16.214	16.384	NA	NA	15.527	14.871	NA	15.938	16.715	16.503	15.504	15.63	16.472	16.168	15.646	16.577
Q9UHY7	ENOPH1	Undefined	0.0418583	0.108288	1.24635	0.0894636		1.02491	0.968378		1.27739	0.0575006		18.675	18.725	18.097	18.38	18.737	17.743	18.74	18.162	18.459	17.737	17.835	17.87	17.909	18.955	18.651	19.073	18.797	18.303	18.784	18.847	18.865	19.043	17.744	18.926	18.624	18.85	17.447	18.434	18.743	18.919	18.671	18.578	18.978	18.645	18.828	18.72
Q99615	DNAJC7	Undefined	0.0420645	0.108614	1.12012	0.338743		1.10313	0.442047		1.23565	0.0325407		15.714	16.053	14.124	15.613	15.4	15.447	15.497	15.648	15.459	14.929	15.425	15.618	15.435	15.697	15.743	15.84	15.735	15.7	15.737	15.984	15.838	15.784	15.33	15.603	15.078	15.517	15.36	15.663	15.479	15.806	15.42	16.043	15.539	15.908	15.836	15.872
P54709	ATP1B3	Ex	0.0425628	0.109266	1.16765	0.153028		1.05501	0.791105		1.23188	0.041633		17.98	18.225	17.58	17.94	17.76	17.794	18.002	17.551	17.824	17.465	17.264	17.363	17.713	17.212	17.757	18.348	18.182	18.214	18.105	18.083	18.001	18.163	17.615	18.028	18.133	17.795	17.677	16.958	18.151	17.219	18.031	17.789	17.778	18.192	18.326	18.388
Q04637	EIF4G1	Undefined	0.0428007	0.109266	0.887904	0.17309		0.952853	0.740048		0.846041	0.0395957		16.905	16.617	17.084	16.922	16.821	17.144	16.808	16.979	17.399	17.234	17.182	17.15	17.245	15.926	16.885	16.47	16.641	16.89	16.735	16.561	16.928	16.884	16.942	16.563	16.817	17.032	17.06	16.936	16.866	16.271	16.914	16.561	16.682	16.873	16.843	16.646
P52565	ARHGDIA	Undefined	0.0427187	0.109266	1.21012	0.173802		1.08111	0.737632		1.30828	0.0394299		19.017	19.159	18.602	18.675	19.013	18.392	18.594	18.065	18.704	17.981	17.899	17.672	18.751	18.784	18.621	19.775	19.161	18.877	19.018	19.01	19.269	19.04	18.503	18.519	18.667	18.395	18.173	17.715	18.951	18.875	18.912	19.006	18.706	19.124	19.142	19.336
P33176	KIF5B	Undefined	0.042677	0.109266	0.786533	0.245134		0.863591	0.584521		0.679243	0.0349739		16.434	17.02	16.782	16.767	16.5	16.539	16.72	16.566	17.227	17.416	17.075	17.248	17.043	17.253	17.011	16.553	16.424	16.617	16.651	16.64	16.774	16.442	16.209	16.154	15.115	15.395	17.283	16.569	17.256	17.588	17.295	16.369	16.199	16.394	16.891	16.77
P16070	CD44	Undefined	0.042785	0.109266	1.52482	0.476899		1.69658	0.304082		2.58699	0.0337547		18.267	19.646	16.616	17.441	15.406	16.693	17.965	14.714	17.261	16.349	14.233	NA	16.333	19.925	18.535	19.302	18.002	18.659	18.554	18.423	18.291	18.457	15.869	15.72	17.939	15.932	17.264	13.515	19.396	18.977	19.02	19.277	17.607	17.854	18.587	18.704
P02792	FTL	Undefined	0.0427951	0.109266	1.13902	0.560053		1.22214	0.259618		1.39204	0.0345972		20.027	19.523	19.761	19.129	19.678	19.922	18.322	19.038	18.903	19.648	19.982	18.079	18.922	20.105	19.472	19.634	19.909	19.139	19.743	19.919	19.684	19.049	19.117	19.162	19.832	19.449	19.387	19.561	20.466	19.84	18.992	20.079	19.998	19.772	19.612	19.903
Q7Z406	MYH14	Undefined	0.0429099	0.109339	0.856248	0.152766		0.948268	0.794405		0.811952	0.0421109		16.97	17.499	17.405	17.738	17.613	17.36	18.201	17.692	17.805	17.995	17.728	18.22	17.452	17.995	17.458	17.479	17.039	17.421	17.331	17.033	16.998	17.171	17.609	17.679	17.611	17.829	17.98	17.387	17.62	17.711	17.326	17.589	16.958	17.361	17.172	17.422
Q9Y4F5	CEP170B	Undefined	0.0432975	0.109503	4.19864	0.0334924		0.521575	0.472005		2.1899	0.35122		15.461	14.914	15.622	15.031	15.056	19.562	19.995	19.333	15.08	15.155	14.686	15.269	15.512	14.544	14.844	15.021	20.239	18.565	20.083	14.918	20.08	14.845	19.422	15.015	19.228	20.361	19.703	15.133	20.539	19.889	16.146	19.562	19.415	15.326	15.221	20.471
Q7Z6L0	PRRT2	Undefined	0.0432655	0.109503	1.62287	0.0338788		0.815555	0.524011		1.32354	0.311383		18.044	18.177	17.045	17.455	16.715	17.707	16.832	17.151	17.319	17.741	17.102	18.054	17.216	15.537	17.634	17.784	18.334	18.031	18.612	18.388	18.371	18.212	20.473	17.414	17.712	18.26	17.271	18.16	17.541	15.77	17.888	17.963	18.413	18.367	17.762	17.587
Q9Y6D5	ARFGEF2	Undefined	0.0431786	0.109503	0.900353	0.272283		0.931119	0.541887		0.838336	0.0345914		15.062	14.569	14.573	15.014	14.745	14.414	14.784	15.242	15.462	15.012	15.048	15.065	15.3	14.841	14.834	14.672	14.705	15.156	14.663	14.646	14.922	15.058	15.041	14.216	14.722	14.657	15.069	14.857	14.473	14.769	14.847	14.514	14.96	14.725	15.091	14.541
P0DOX8		Undefined	0.0432809	0.109503	1.25325	0.513545		1.36281	0.291144		1.70795	0.0342458		17.351	16.113	16.513	16.446	16.382	16.36	16.305	16.321	14.897	15.461	14.563	15.314	14.491	15.157	16.378	16.268	17.231	15.984	16.296	16.755	15.861	17.025	16.418	16.184	16.71	16.469	15.251	14.716	15.044	16.421	16.5	15.885	17.055	16.212	16.917	16.688
Q86TV6	TTC7B	Undefined	0.0435929	0.10984	1.37391	0.0478983		0.946919	0.907555		1.30098	0.125828		16.534	16.464	16.324	16.168	16.244	15.857	15.821	16.135	14.385	16.118	13.886	16.042	16.519	16.126	16.318	16.529	16.713	16.61	16.134	16.714	16.582	16.439	16.201	15.846	16.119	16.06	16.751	17.122	16.438	15.687	16.258	16.529	16.553	16.651	16.371	16.454
Q9BRA2	TXNDC17	Undefined	0.0435817	0.10984	1.05066	0.808394		1.16315	0.14947		1.22208	0.0434537		18.061	18.241	18.255	17.674	17.775	17.314	17.805	17.702	17.623	18.017	17.734	16.773	18.035	18.212	17.829	18.281	18.01	17.908	17.707	17.857	18.019	18.031	17.165	17.485	17.81	17.414	17.851	17.656	18.272	18.275	18.253	18.163	17.823	17.931	18.274	18.109
O75936	BBOX1	Undefined	0.0437215	0.10996	0.928884	0.680682		1.25176	0.0370827		1.16274	0.220922		18.297	18.622	18.308	18.352	17.949	17.748	18.265	17.883	18.214	18.089	17.522	17.934	18.351	17.737	17.717	18.957	17.559	17.768	17.985	18.155	17.987	18.115	17.153	17.018	18.086	18.087	17.867	17.692	18.706	17.976	18.24	18.487	18.229	18.41	18.489	17.997
O15294	OGT	Undefined	0.04382	0.110004	0.853507	0.100802		0.976929	0.948431		0.833815	0.0561074		17.113	16.496	17.05	16.92	17.023	17.001	16.938	17.245	16.471	16.896	16.461	16.486	16.62	16.429	16.452	16.688	16.39	16.58	16.129	16.378	16.475	16.176	17.066	16.444	16.83	17.143	16.702	16.559	16.789	16.252	16.117	16.394	16.333	16.396	16.483	16.95
Q9NRV9	HEBP1	Undefined	0.0439741	0.110187	1.13493	0.341675		1.11481	0.450379		1.26523	0.034137		17.9	17.965	17.356	17.564	17.489	17.872	17.723	17.969	17.512	17.041	17.415	17.109	17.189	18.663	18.047	18.217	18.025	17.844	18.008	17.277	18.174	17.759	17.635	17.546	18.313	17.794	17.757	17.252	18.164	18.007	17.618	18.303	18.366	18.003	17.908	18.24
P0DME0	SETSIP	Undefined	0.0441912	0.110526	0.856319	0.31414		0.88555	0.486992		0.758314	0.0346463		16.894	17.423	17.984	18.015	18.013	17.827	17.725	17.823	17.929	17.844	17.878	17.873	18.175	17.737	17.282	17.347	16.807	16.758	17.387	17.438	17.583	17.351	17.826	18.556	16.756	17.595	17.819	18.431	17.534	17.775	17.64	17.529	17.026	17.146	17.7	17.661
P50402	EMD	Undefined	0.0452888	0.113048	1.08092	0.681232		1.17403	0.206018		1.26904	0.0396252		17.116	17.027	16.443	16.792	16.405	16.367	16.88	16.492	15.948	15.88	15.931	15.962	16.587	16.412	17.06	16.735	16.764	16.952	17.263	16.961	17.047	16.714	16.261	16.093	16.738	16.22	16.082	15.719	16.715	16.496	16.825	16.839	16.756	17.02	16.896	16.797
P20916	MAG	Undefined	0.0453661	0.113048	0.904549	0.854935		1.58908	0.0456695		1.43741	0.15035		19.561	19.618	19.117	19.886	19.364	19.717	19.371	18.533	19.008	19.622	19.179	18.342	18.67	20.868	19.734	20.208	19.891	19.248	19.007	19.292	19.773	19.527	17.632	17.035	19.949	17.798	19.481	18.457	20.471	20.663	19.215	20.346	19.973	19.948	19.219	19.435
P13473	LAMP2	Undefined	0.0458497	0.113744	1.12588	0.439484		1.14162	0.360413		1.28533	0.0355867		18.099	18.484	17.997	18.538	18.185	17.802	18.012	18.078	18.045	18.369	17.728	17.683	18.185	18.945	18.688	18.349	18.5	18.425	18.35	18.608	18.545	18.739	17.937	17.523	18.201	17.599	18.258	18.057	18.797	19.24	18.636	18.859	18.465	18.646	18.53	18.467
Q16181	SEPTIN7	Undefined	0.0458817	0.113744	1.18989	0.544419		1.28792	0.282206		1.53248	0.0368079		19.638	19.987	18.869	19.343	18.581	18.632	18.998	18.207	18.318	18.243	18.369	18.305	18.742	19.877	19.373	20.034	19.854	19.663	19.739	19.718	19.798	19.501	17.789	17.929	19.15	18.098	18.751	17.283	19.466	19.942	19.679	19.69	19.498	19.685	19.732	19.724
P22352	GPX3	Undefined	0.0458973	0.113744	1.10838	0.885386		1.54407	0.127636		1.71143	0.0509752		19.41	18.529	20.197	19.941	18.21	18.769	17.872	18.054	16.611	16.822	17.579	17.179	17.115	17.234	17.868	17.918	18.707	18.795	18.907	18.686	18.817	19.187	17.44	16.55	18.867	18.332	17.815	16.951	17.842	18.624	18.42	18.474	18.218	19.674	19.149	19.626
P51178	PLCD1	Undefined	0.045995	0.113778	1.09035	0.704587		1.20844	0.197773		1.31762	0.0410084		17.63	17.995	17.531	17.606	17.473	17.601	17.575	16.806	17.332	16.75	17.271	17.04	17.579	18.144	17.692	18.625	17.605	17.83	17.935	17.888	17.487	17.788	17.295	17.162	18.037	16.448	17.213	17.134	17.678	17.85	17.515	18.56	17.256	17.703	17.641	17.978
Q96DB2	HDAC11	Undefined	0.0461771	0.114021	0.952943	0.984592		0.537153	0.089032		0.511876	0.0671928		15.675	15.726	16.074	16.397	18.947	16.173	15.678	19.179	15.845	16.392	19.018	15.861	18.479	16.843	15.827	16.117	15.945	15.782	18.619	15.338	15.762	15.282	19.304	18.693	15.972	15.771	16.363	18.534	15.736	16.105	18.486	16.013	15.847	15.99	15.546	15.929
P62136	PPP1CA	Undefined	0.0469089	0.115617	1.20533	0.472322		1.25298	0.338243		1.51026	0.0366871		18.198	18.212	17.269	17.687	17.105	16.912	17.734	16.822	16.898	16.399	16.479	16.136	17.008	17.507	17.83	17.927	18.22	18.057	18.206	18.364	18.14	18.367	16.737	16.13	17.71	16.51	16.728	16.045	17.66	17.336	17.583	17.845	18.188	18.238	18.073	17.895
P30508		Undefined	0.0471871	0.115945	0.697694	0.121283		0.92886	0.910608		0.64806	0.0547663		18.254	17.462	21.022	20.243	18.64	18.442	17.959	18.427	18.113	18.449	18.418	18.377	17.72	17.919	18.18	17.789	17.619	17.698	17.854	17.555	17.476	17.868	18.264	18.65	17.825	19.034	18.28	18.066	18.143	17.953	17.75	18.119	18.151	18.217	17.862	17.896
P84243	H3-3A	Undefined	0.0472132	0.115945	0.865347	0.283939		0.906	0.55036		0.784004	0.0379845		21.157	21.44	21.667	21.136	21.581	21.767	21.673	21.642	22.22	22.249	22.161	21.926	22.16	21.969	21.598	21.891	21.04	21.351	21.283	21.087	21.097	21.212	21.773	22.096	21.443	21.74	22.169	21.907	22.168	21.338	21.169	21.322	21.316	21.138	21.266	21.463
P12955	PEPD	Undefined	0.0474746	0.116376	1.15717	0.302244		1.11229	0.524428		1.28711	0.0377732		18.125	17.877	18.294	18.144	16.747	17.479	17.67	17.608	17.086	17.859	17.236	17.123	17.616	18.078	18.233	18.077	17.953	17.675	18.272	18.249	18.272	18.434	17.267	17.392	17.999	17.439	16.988	17.972	18.266	18.037	17.931	18.383	18.037	17.993	17.824	17.795
A2RTX5	TARS3	Undefined	0.0481832	0.117688	0.896303	0.254626		0.936581	0.605545		0.83946	0.039911		17.132	16.766	17.278	17.334	17.288	17.124	17.439	17.707	17.393	17.683	17.532	17.738	17.457	17.177	17.263	16.945	16.383	17.269	17.054	16.862	17.051	17.126	17.95	17.525	17.261	17.571	17.025	17.203	17.043	17.444	17.426	16.957	17.081	16.956	17.01	17.062
Q9P2S2	NRXN2	Undefined	0.0481171	0.117688	1.29116	0.274108		1.17273	0.598016		1.51418	0.0394024		18.716	18.532	18.849	18.519	17.745	17.874	19.09	16.725	17.894	18.227	17.326	17.69	17.412	16.569	18.299	18.732	18.573	18.724	18.419	18.309	18.275	18.534	17.716	17.567	18.518	17.087	17.516	NA	18.471	20.094	18.462	18.714	18.981	18.685	17.55	18.689
P30048	PRDX3	Undefined	0.0482876	0.117731	1.05141	0.858137		1.20104	0.142838		1.26278	0.0510662		21.371	20.925	20.772	21.251	20.818	20.832	21.278	20.545	20.609	20.666	20.469	20.457	20.907	21.51	21.523	21.426	21.289	21.174	21.024	21.289	20.903	21.16	20.358	20.508	20.981	20.259	20.889	20.316	21.289	21.83	21.324	21.63	21.188	21.119	21.225	21.497
Q8N1G4	LRRC47	Undefined	0.0486621	0.11781	0.894503	0.069228		1.0055	0.993086		0.89942	0.0945628		18.457	18.563	18.81	18.616	18.745	18.723	18.545	18.761	18.82	18.826	18.734	18.669	18.782	17.853	18.433	18.546	18.475	18.599	18.338	18.506	18.445	18.399	18.523	18.268	18.614	18.724	18.807	18.132	18.496	18.083	18.431	18.531	18.419	18.618	18.4	18.513
P30740	SERPINB1	Undefined	0.0487629	0.11781	1.33157	0.0736144		0.987555	0.994653		1.315	0.0907631		15.636	15.665	15.051	15.437	14.859	14.828	14.934	13.469	15.899	15.637	15.262	15.204	15.368	15.365	14.207	15.396	15.792	15.415	15.683	15.56	15.385	15.976	14.352	NA	15.38	15.039	15.551	16.527	15.593	16.13	15.239	15.832	15.647	15.24	15.802	15.62
P62888	RPL30	Undefined	0.0486968	0.11781	0.87483	0.0807886		0.99764	0.99916		0.872766	0.0801665		17.79	17.796	17.406	17.673	17.502	17.596	18.017	17.655	17.533	17.639	17.494	17.678	17.607	17.681	17.845	17.223	17.188	17.799	17.585	17.635	18.072	17.733	17.457	17.537	17.497	17.587	17.139	17.017	17.033	17.377	17.607	17.247	17.482	17.661	17.83	17.721
O43175	PHGDH	Undefined	0.0488313	0.11781	1.16147	0.209415		1.0731	0.698506		1.24637	0.0431926		19.517	19.87	18.881	19.235	19.14	19.37	19.612	18.915	19.08	19.002	18.838	19.301	19.456	19.781	19.333	19.978	19.398	19.753	19.999	19.499	19.623	19.544	18.974	19.027	19.357	19.16	19.328	18.921	19.972	19.698	19.844	20.018	19.483	19.474	19.712	19.449
P51513	NOVA1	OPC	0.0488415	0.11781	1.36785	0.212378		1.1553	0.702891		1.58028	0.0424201		17.615	17.35	16.43	17.015	15.814	16.069	16.909	16.031	14.68	15.712	15.548	NA	15.893	16.266	17.362	16.882	17.6	17.36	17.042	17.428	17.447	17.331	15.326	NA	16.406	16.046	15.834	15.518	17.057	17.076	17.455	17.146	17.132	17.402	17.493	17.315
Q53H12	AGK	Undefined	0.0485677	0.11781	1.26149	0.324596		1.19876	0.4999		1.51222	0.0383229		17.385	17.644	16.647	16.735	16.78	15.929	16.884	16.334	15.411	15.145	15.435	15.225	16.306	17.348	17.136	17.263	17.407	16.988	17.047	17.503	17.4	17.291	15.816	16.383	16.49	15.588	16.183	15.674	16.616	17.248	17.232	16.939	17.011	17.123	17.892	17.309
P13611	VCAN	OPC	0.0495019	0.119191	1.08196	0.674662		1.16901	0.222922		1.26482	0.0429387		17.764	18.235	17.998	18.129	17.66	17.958	18.187	17.657	18.234	17.845	18.132	17.622	18.022	17.68	17.613	18.843	17.805	18.185	17.536	17.949	17.953	17.81	17.713	17.133	18.24	17.963	18.172	17.919	18.575	18.246	18.428	18.907	17.87	17.776	17.906	18.846
Q9UH03	SEPTIN3	Undefined	0.0496443	0.119322	1.18483	0.159573		1.05564	0.822371		1.25076	0.0498453		19.488	19.553	19.364	19.107	19.217	18.918	18.943	19.054	18.818	18.596	18.446	18.441	19.175	18.245	19.111	19.62	19.585	19.417	19.364	19.511	19.511	19.384	19.024	19.127	19.131	19.043	19.078	18.691	18.858	18.351	19.661	19.344	19.367	19.395	19.641	19.657
Q9NQE9	HINT3	Undefined	0.0502896	0.120659	1.30698	0.130658		1.05653	0.910331		1.38086	0.0557358		15.741	15.963	NA	15.802	15.813	15.462	15.39	14.585	14.941	14.62	14.864	15.153	14.706	16.156	16.005	15.6	15.911	15.922	15.948	16.011	16.018	15.805	15.659	15.533	15.913	NA	15.092	14.098	15.701	16.564	16.591	15.945	15.53	15.851	15.756	16.005
P61224	RAP1B	Undefined	0.0507943	0.120799	1.46938	0.113651		1.06024	0.948169		1.5579	0.0637609		18.113	18.639	17.91	17.918	17.449	19.079	17.703	16.887	15.944	15.839	16.491	16.156	16.783	18.744	18.166	18.834	18.718	18.21	18.278	18.362	18.45	18.409	18.476	17.123	17.847	17.222	16.895	16.543	18.358	18.297	18.137	18.156	18.145	18.25	18.237	18.364
Q15102	PAFAH1B3	Undefined	0.0508352	0.120799	1.07431	0.264127		1.04444	0.605924		1.12205	0.0420859		19.527	19.539	19.295	19.245	19.466	19.021	19.462	19.463	19.389	19.122	19.123	19.178	19.486	19.267	19.524	19.852	19.471	19.467	19.499	19.58	19.346	19.376	19.275	19.292	19.41	19.221	19.604	19.394	19.676	19.203	19.436	19.766	19.618	19.451	19.527	19.64
Q14914	PTGR1	Undefined	0.0509758	0.120799	1.25815	0.431979		1.27464	0.392653		1.6037	0.0397514		17.01	16.802	15.757	16.177	16.499	15.85	16.346	15.932	16.138	15.826	16.094	13.723	15.136	17.026	16.045	17.199	17.106	16.904	17.248	17.059	16.439	16.484	15.9	14.463	16.721	14.75	15.829	16.131	15.751	16.383	17.319	16.964	17.194	16.881	16.858	16.834
Q86SX6	GLRX5	Undefined	0.0511499	0.120799	1.3451	0.523498		1.48716	0.318447		2.00037	0.040731		17.387	17.342	16.428	17.197	16.141	16.045	17.125	16.065	14.042	14.957	15.268	14.64	14.121	17.515	17.942	17.502	17.746	17.494	17.135	17.586	17.558	17.467	14.584	15.779	16.452	13.71	15.431	14.794	17.498	17.591	16.879	17.522	17.225	17.612	17.399	17.103
P48449	LSS	Undefined	0.0508062	0.120799	1.2753	0.571398		1.44443	0.28488		1.84208	0.0412927		18.441	17.921	17.615	18.272	16.683	17.888	18.062	17.244	15.348	16.287	15.796	15.604	17.661	18.28	18.602	16.372	18.333	18.426	18.745	18.321	18.232	18.626	17.141	15.82	18.108	18.39	15.951	16.961	15.948	18.863	18.394	18.441	18.068	18.401	18.235	18.251
Q92900	UPF1	Undefined	0.0509546	0.120799	0.956409	0.64449		0.922167	0.243145		0.881969	0.0432132		15.698	15.522	15.683	15.8	16.315	15.687	15.56	15.979	16.036	15.78	15.796	16.018	16.171	15.838	15.864	15.686	15.715	15.871	15.861	15.494	15.708	15.623	16.293	15.765	15.737	15.633	16.086	15.778	15.691	15.71	15.917	15.961	15.656	15.754	15.861	15.792
P01834	IGKC	Undefined	0.0509964	0.120799	1.15471	0.73477		1.39778	0.199426		1.61403	0.0464648		18.585	17.826	19.011	17.06	18.31	18.078	18.316	17.637	17.367	17.884	17.457	17.555	17.064	17.111	18.887	18.053	19.253	17.603	18.199	17.77	17.559	18.653	17.877	17.738	17.991	17.731	18.192	17	16.897	19.412	19.417	16.958	18.561	18.108	19.19	18.669
Q6KCM7	SLC25A25	Undefined	0.0511274	0.120799	1.16287	0.7382		1.42568	0.198277		1.65787	0.0467264		19.546	20.13	18.275	17.959	18.484	18.345	20.827	18.417	18.547	18.527	18.24	18.536	18.487	20.217	18.918	20.634	18.924	18.877	18.901	18.585	19.118	19.732	18.251	18.119	18.876	18.535	18.59	18.419	20.593	19.082	20.599	18.904	18.642	18.624	19.252	20.703
Q04609	FOLH1	Undefined	0.0508585	0.120799	1.08718	0.832416		1.29918	0.17875		1.41245	0.0500353		15.699	16.107	15.761	16.69	16.267	15.811	15.934	15.307	15.729	16.154	15.348	15.391	15.732	16.548	16.237	17.097	16.439	16.016	15.615	16.389	15.791	16.045	15.03	NA	15.781	15.281	16.149	NA	16.557	16.649	15.65	16.808	16.267	16.315	15.454	16.243
Q99569	PKP4	Undefined	0.0514487	0.121293	1.0723	0.900973		1.35411	0.145196		1.45202	0.0581378		15.76	14.874	14.339	15.261	14.988	14.977	14.415	14.481	13.559	14.591	14.162	NA	13.798	15.263	14.536	15.021	14.959	15.134	14.307	15.316	14.765	14.87	14.076	14.08	15.23	NA	13.337	NA	14.938	15.864	14.517	15.609	15.864	14.791	15.32	15.488
Q9Y224	RTRAF	Undefined	0.0516974	0.121306	1.65998	0.0418022		0.822051	0.600475		1.36459	0.295317		15.65	15.364	14.255	15.549	13.851	15.469	15.023	13.721	14.27	15.538	13.965	14.35	15.483	15.162	15.465	15.652	15.646	15.781	15.785	15.421	15.432	15.539	17.424	16.872	15.038	17.473	15.066	12.79	15.237	15.22	15.312	15.576	15.645	15.26	15.522	15.096
Q99832	CCT7	Undefined	0.0517226	0.121306	0.850343	0.0818657		0.999781	0.999995		0.850156	0.087559		19.259	18.906	19.351	19.201	19.498	19.442	19.27	19.574	19.516	19.549	19.655	19.731	19.42	18.072	18.923	19.019	18.891	19.236	18.839	18.874	18.933	18.848	19.411	19.25	19.243	19.44	19.413	19.049	18.849	18.616	19.005	19.062	18.946	18.972	18.914	19.079
P49368	CCT3	Undefined	0.0515882	0.121306	1.03445	0.803594		1.10313	0.171843		1.14113	0.0504645		19.833	19.769	19.435	19.558	19.524	19.353	19.632	19.551	19.148	19.233	19.152	19.275	19.319	18.87	19.501	19.538	19.637	19.643	19.485	19.801	19.805	19.567	19.275	19.387	19.426	19.399	19.247	18.951	19.399	19.247	19.538	19.673	19.477	19.62	19.785	19.724
Q13510	ASAH1	Undefined	0.0521327	0.122056	1.6487	0.129455		1.11685	0.892385		1.84136	0.05557		17.908	18.585	16.767	17.51	15.755	16.325	17.229	16.62	14.745	15.649	NA	NA	16.211	18.153	18.558	17.552	18.256	17.965	18.529	18.278	19.08	18.72	17.077	16.94	16.298	15.3	16.471	16.955	17.707	18.533	18.668	17.117	17.364	18.493	19.006	18.374
O15394	NCAM2	Undefined	0.0522756	0.12218	1.13619	0.368689		1.11785	0.465595		1.27009	0.0409969		17.945	17.987	17.834	17.608	17.559	17.481	17.74	17.285	17.242	17.145	16.881	16.933	17.345	17.152	17.608	18.07	18.065	17.83	17.963	18.26	17.978	18.128	17.073	17.203	17.566	17.053	17.504	16.797	17.804	17.207	17.641	17.889	18	18.034	18.296	18.091
P55268	LAMB2	Undefined	0.0527988	0.12319	0.912515	0.442644		0.906312	0.391473		0.827023	0.0412937		17.073	17.635	17.845	17.426	17.407	17.238	17.817	17.592	17.308	17.405	17.329	17.342	17.481	17.595	17.126	17.114	17.011	17.128	16.905	17.397	17.259	17.336	17.472	17.446	16.996	17.396	17.32	16.929	17.609	17.84	17.789	17.257	16.927	16.938	17.081	17.25
Q13011	ECH1	Undefined	0.0531562	0.123445	1.18631	0.197188		1.07256	0.753479		1.27238	0.0491836		18.266	18.252	17.556	17.86	17.161	17.617	17.911	17.208	17.394	17.391	17.301	16.897	17.542	17.72	17.435	18.247	18.197	18.322	18.153	18.058	18.335	17.913	17.405	17.235	17.596	17.368	17.351	16.959	17.376	18.417	18.09	17.718	17.881	18.201	18.025	18.517
Q9UIJ7	AK3	Undefined	0.0533445	0.123445	0.908904	0.281372		0.941044	0.592321		0.855318	0.0438132		20.175	20.156	20.507	20.541	20.706	20.426	20.499	20.864	20.81	20.685	20.705	20.484	20.475	20.074	20.27	20.416	20.279	20.008	20.259	20.23	20.059	20.179	20.694	20.946	20.408	20.36	20.557	20.23	19.975	20.712	20.352	20.303	20.145	20.283	20.112	20.548
P23588	EIF4B	Undefined	0.0533633	0.123445	1.1237	0.359169		1.10711	0.468915		1.24407	0.0421847		16.721	16.764	16.987	17.15	17.427	17.202	17.242	17.029	16.637	16.703	16.42	16.737	16.953	16.827	16.864	16.963	16.878	16.896	17.114	17.526	17.488	17.512	17.351	16.407	17.465	17.399	16.836	16.196	17.362	17.054	16.819	17.629	17.438	17.629	17.394	16.958
Q8IU85	CAMK1D	Undefined	0.0531957	0.123445	0.937327	0.649881		0.888704	0.24776		0.833007	0.0452278		16.073	16.141	16.274	16.337	16.623	16.534	16.113	16.507	16.091	16.019	16.208	16.096	16.21	15.679	15.735	16.296	16.069	16.112	15.797	15.885	16.027	15.825	16.616	16.051	16.19	16.441	16.102	16.827	15.446	15.583	16.055	15.852	15.833	16.17	16.035	16.199
Q9UQ03	CORO2B	Undefined	0.0530074	0.123445	0.968943	0.883449		0.879883	0.143607		0.852556	0.0578103		17.599	18.033	17.729	17.254	17.568	17.453	17.868	17.425	17.963	17.676	17.852	18.166	18.049	17.998	17.681	18.001	17.455	17.734	18.332	17.619	17.85	17.537	17.352	17.786	17.531	17.61	18.237	17.204	17.544	17.598	17.95	17.423	17.573	17.64	17.801	17.41
Q9H4A4	RNPEP	Undefined	0.0540515	0.123761	1.71294	0.106529		1.05643	0.975567		1.80959	0.0736526		16.776	16.884	13.236	16.805	16.348	14.937	16.587	16.794	16.564	17.1	15.572	11.762	15.265	16.254	16.198	17.216	16.841	16.982	16.856	16.727	16.871	16.678	16.752	16.658	16.811	16.941	16.357	13.198	16.936	17.012	16.475	17.046	16.736	16.479	16.706	16.495
O43617	TRAPPC3	Undefined	0.0541689	0.123761	0.912094	0.155375		0.974733	0.859956		0.889048	0.0568231		18.062	17.78	18.336	18.1	18.293	17.983	17.86	18.264	18.383	18.319	18.296	18.267	18.082	17.694	17.855	17.962	17.912	17.981	17.627	18.011	17.858	17.889	18.237	18.277	17.877	18.368	18.041	17.983	17.819	17.871	17.842	18.009	17.765	18.012	17.851	18.171
Q15276	RABEP1	Undefined	0.0542303	0.123761	0.719992	0.161769		0.896616	0.803188		0.645557	0.0527621		15.535	15.376	16.723	16.522	NA	16.416	16.239	NA	17.076	17.057	16.988	16.768	16.986	16.511	15.528	16.229	15.346	15.695	15.376	15.747	15.337	16.196	16.088	16	16.33	16.736	17.21	16.471	15.664	15.378	15.66	15.357	13.26	15.537	15.229	16.328
P68402	PAFAH1B2	Undefined	0.0541435	0.123761	1.16401	0.189609		1.05978	0.776834		1.23359	0.0512351		21.034	20.8	20.421	20.754	20.577	20.356	20.726	20.395	20.564	20.379	20.283	19.93	20.52	20.939	21.043	20.847	21.206	20.899	20.994	21.261	20.639	21.119	20.139	20.469	20.925	19.917	20.457	20.636	21.129	21.165	21.006	20.869	21.286	20.777	20.953	20.785
Q96FQ6	S100A16	Undefined	0.0541176	0.123761	1.11756	0.443714		1.12609	0.396648		1.25847	0.0423878		16.03	16.122	15.832	15.937	15.599	16.374	16.146	15.402	15.939	16.019	17.416	16.164	15.973	15.883	16.235	16.648	16.03	16.256	15.988	15.899	15.937	16.487	16.476	16.352	16.339	15.601	16.173	16.03	16.887	16.095	16.51	16.228	16.278	16.048	16.148	16.197
Q99653	CHP1	Undefined	0.0536277	0.123761	0.930479	0.521809		0.909674	0.329917		0.846432	0.0427184		18.152	17.643	18.218	18.277	18.623	17.97	17.946	18.483	18.737	18.407	18.267	18.17	18.153	18.017	18.241	17.768	18.101	17.946	17.814	18.09	17.85	17.996	18.435	18.422	17.958	18.866	18.302	18.419	17.873	18.105	17.916	18.069	17.94	18.163	17.875	17.794
P47736	RAP1GAP	Undefined	0.0539564	0.123761	0.918533	0.667297		0.850783	0.240984		0.781472	0.0464136		16.311	16.301	17.033	16.333	16.417	16.467	16.013	17.059	16.707	17.063	16.941	16.808	16.755	15.424	15.621	16.191	16.425	16.323	15.916	16.144	16.184	16.171	16.445	16.45	16.405	17.067	16.97	17.144	15.889	15.788	16.263	16.391	16.196	16.189	16.135	16.026
Q16623	STX1A	Undefined	0.0541777	0.123761	1.16611	0.94594		2.65056	0.120668		3.09084	0.0670473		17.622	21.973	17.764	17.108	17.56	17.733	17.629	22.474	18.37	17.668	17.872	18.045	18.118	15.911	17.614	22.134	17.607	17.633	18.075	18.056	21.82	22.094	17.628	17.851	18.054	18.007	18.188	17.585	17.35	15.49	17.667	22.265	17.973	17.83	21.818	21.867
P22314	UBA1	Undefined	0.0547067	0.124267	1.11401	0.124638		1.01845	0.938901		1.13456	0.0664196		19.458	19.609	19.487	19.261	19.531	19.074	19.502	19.393	19.071	19.05	19.026	18.899	19.381	19.454	19.421	19.632	19.662	19.549	19.567	19.777	19.63	19.814	19.339	19.414	19.506	18.929	19.365	19.179	19.375	19.419	19.26	19.809	19.534	19.472	19.601	19.689
Q8NBN7	RDH13	Undefined	0.054623	0.124267	0.887922	0.381241		0.899521	0.463338		0.798704	0.0429078		16.357	16.477	16.17	16.413	16.705	16.252	16.244	16.509	16.49	16.285	16.402	16.521	16.662	17.192	16.385	16.319	16.584	16.356	16.451	16.358	16.47	15.135	16.637	16.282	16.165	16.197	16.17	15.841	16.113	17.219	16.494	16.29	15.899	16.53	16.047	15.888
P36959	GMPR	Undefined	0.054727	0.124267	1.22924	0.820119		1.84523	0.17682		2.26822	0.0553585		15.648	17.057	16.226	16.196	15.648	15.809	16.643	14.089	15.94	15.933	11.402	NA	15.841	16.144	16.21	17.449	16.755	16.658	16.901	17.248	16.654	16.253	10.974	NA	16.459	15.896	15.024	12.571	16.636	16.886	16.516	17.211	16.981	16.612	17.429	16.956
P12109	COL6A1	Undefined	0.0550792	0.124858	1.45976	0.0932456		1.00551	0.999465		1.46781	0.0873678		16.528	18.108	17.023	16.083	16.056	16.387	17.269	16.579	15.731	15.747	15.701	16.471	15.43	15.459	17.261	16.726	17.278	17.069	17.5	17.182	17.26	17.034	16.618	16.948	16.205	14.548	16.555	NA	17.821	17.616	17.659	17.654	16.591	16.935	17.677	17.042
Q02952	AKAP12	Undefined	0.0552344	0.125001	1.18346	0.110116		1.0186	0.972383		1.20547	0.0740874		17.722	17.972	17.665	17.877	17.954	17.95	18.067	17.411	17.435	17.506	17.14	16.994	17.454	17.602	17.862	18.216	18.18	17.777	18.091	18.326	17.996	18.091	17.48	18.384	17.977	17.065	17.48	17.574	18.144	17.584	17.775	18.194	18.166	18.028	18.137	17.737
P62917	RPL8	Undefined	0.0556675	0.125353	0.848371	0.128294		0.97133	0.934434		0.824048	0.0667233		19.247	18.761	19.119	18.855	19.266	19.432	19.555	19.6	19.699	19.826	19.675	19.844	19.581	18.857	19.364	18.787	18.673	19.144	19.325	18.889	19.187	19.053	19.676	19.83	19.056	19.624	19.082	19.364	18.937	18.685	18.952	19.066	18.913	19.17	19.049	19.215
O94826	TOMM70	Undefined	0.0555386	0.125353	1.20681	0.337381		1.15546	0.522221		1.39442	0.0442811		17.333	17.423	16.633	17.045	16.702	16.057	17.447	16.496	16.051	16.389	16.08	15.629	16.629	16.921	17.197	17.144	17.54	17.286	17.215	17.376	17.47	17.367	16.246	16.6	16.96	15.08	16.426	16.516	17.136	17.223	17.455	17.277	17.167	17.353	17.339	17.441
P21796	VDAC1	Undefined	0.0555968	0.125353	0.912318	0.450402		0.905838	0.397253		0.826412	0.04364		19.95	20.229	20.553	20.44	20.572	20.243	20.092	20.114	20.16	20.3	20.352	20.429	20.284	20.079	19.672	20.22	19.986	19.975	19.772	20.158	20.229	20.016	20.247	20.449	20.107	20.482	20.422	19.809	19.461	20.402	19.847	19.756	19.818	19.982	20.366	20.191
P30419	NMT1	Undefined	0.0562865	0.126194	2.61619	0.0510823		0.814177	0.789261		2.13004	0.118587		14.221	14.301	NA	NA	NA	NA	13.888	NA	NA	NA	NA	NA	10.806	11.083	13.895	13.759	14.315	14.757	14.767	15.003	14.455	14.869	NA	NA	NA	NA	NA	NA	13.97	14.011	14.292	14.969	14.063	14.248	14.448	12.488
Q8TEA8	DTD1	Undefined	0.0563204	0.126194	1.15045	0.269123		1.08563	0.630268		1.24897	0.0472313		17.192	17.043	17.507	17.185	17.097	17.592	17.082	16.971	16.668	16.654	16.662	16.07	16.917	16.351	16.566	17.254	17.181	17.206	17.261	17.347	17.15	17.316	17.36	17.576	17.514	16.833	16.896	16.683	17.014	16.266	16.839	17.252	17.392	17.258	16.93	17.458
P16930	FAH	Undefined	0.0562038	0.126194	1.03533	0.947647		1.24929	0.123517		1.29343	0.0695456		17.844	17.916	17.643	17.376	16.616	17.467	17.337	17.268	17.459	17.934	17.108	16.421	17.325	17.892	17.568	17.612	17.43	17.792	17.718	17.791	17.636	17.494	17.007	16.282	17.985	17.896	16.637	17.667	17.174	17.221	18.045	17.941	17.276	17.312	17.816	16.948
P53999	SUB1	Undefined	0.0564409	0.126256	0.736213	0.0477199		1.12278	0.626369		0.826603	0.277923		17.574	17.745	18.164	17.739	17.386	18.071	18.311	17.826	16.986	17.833	17.654	18.141	17.655	17.275	17.916	16.747	17.161	17.637	17.964	17.163	17.346	17.232	NA	NA	18.603	16.309	18.245	17.164	16.656	16.882	17.23	17.024	17.159	17.418	17.085	17.156
O43157	PLXNB1	Undefined	0.056616	0.126439	1.20288	0.544173		1.28738	0.325569		1.54857	0.045508		16.468	16.673	16.965	16.454	14.871	15.458	16.467	15.053	15.247	15.84	16.316	15.122	16.749	16.468	16.645	16.962	16.724	16.771	16.56	16.64	16.663	16.822	14.679	13.841	16.552	14.866	16.748	16.545	16.997	16.731	17.012	16.821	16.715	16.57	16.652	16.688
Q15417	CNN3	Undefined	0.0567702	0.126574	1.38453	0.310591		1.24292	0.576628		1.72086	0.0457782		16.354	16.66	15.005	15.997	15.507	15.225	16.02	14.427	14.53	14.049	NA	13.469	14.877	16.178	15.875	16.151	16.751	16.126	16.473	16.376	15.95	16.903	13.592	15.451	15.849	NA	14.268	14.208	15.917	16.477	16.02	16.774	16.077	16.079	16.129	16.101
P23229	ITGA6	Undefined	0.0572418	0.127416	0.847496	0.385212		0.863811	0.471941		0.732077	0.045126		16.166	16.827	16.945	15.796	16.024	16.911	16.094	17.265	16.725	17.498	17.455	17.747	16.553	17.008	17.114	16.551	16.217	16.088	16.146	15.776	16.032	16.141	17.127	16.835	16.904	17.176	16.65	17.218	16.968	16.689	16.599	16.299	16.065	16.08	16.064	15.738
Q15369	ELOC	Undefined	0.0573394	0.127424	1.2593	0.175687		1.07722	0.827961		1.35654	0.0573003		16.756	16.583	16.067	16.405	16.41	16.085	16.659	16.158	15.323	14.902	14.937	15.517	16.448	16.041	16.1	16.663	16.428	16.707	16.61	16.613	16.77	16.874	16.14	16.336	16.558	15.887	14.846	15.863	16.486	16.729	16.229	16.606	16.568	16.537	16.388	16.735
Q9Y2Q0	ATP8A1	Oli	0.0575577	0.1277	1.23218	0.163335		1.06098	0.858702		1.30731	0.0599305		16.523	16.543	15.912	16.308	15.826	15.554	15.851	15.495	15.755	15.458	15.566	16.376	16.08	16.43	16.243	16.469	16.964	16.491	16.553	16.649	16.682	16.427	16.3	15.665	16.093	15.992	15.956	15.48	16.158	16.212	16.643	16.492	16.387	16.519	16.686	16.966
P11177	PDHB	Undefined	0.0578448	0.128127	0.910862	0.269711		0.947389	0.637961		0.862941	0.0487148		20.286	20.081	20.346	20.22	20.27	20.239	20.038	19.926	20.403	20.493	20.23	20.154	20.138	20.525	20.238	20.001	20.192	19.966	19.977	20.174	20.221	20.186	20.104	20.123	19.854	20.085	20.376	19.773	19.943	20.641	20.055	20.016	20.09	20.148	20.165	20.117
Q00688	FKBP3	Undefined	0.0580406	0.128351	1.12733	0.592048		1.20171	0.298389		1.35472	0.047649		17.154	16.761	16.433	16.638	16.126	16.411	16.889	16.075	16.204	15.837	16.077	16.186	16.259	15.072	16.505	16.685	16.896	16.985	17.203	16.709	17.148	16.982	16.277	15.448	16.896	16.058	15.828	15.121	16.301	16.507	16.658	16.739	16.723	17.086	17.192	16.865
Q14247	CTTN	Undefined	0.0582273	0.128554	1.66894	0.0984129		1.0099	0.999082		1.68546	0.0904738		17.208	17.761	16.725	16.528	NA	15.558	17.172	17.291	12.62	16.112	16.036	16.622	15.271	17.66	17.756	17.206	17.588	17.073	17.808	17.862	17.677	17.445	16.75	NA	16.658	16.615	15.148	NA	17.565	17.67	17.6	16.942	17.017	17.35	17.421	16.812
Q9UHD8	SEPTIN9	Undefined	0.058678	0.128911	0.907517	0.0521001		1.06698	0.252541		0.968305	0.71291		17.986	18.182	18.04	18.239	18.267	18.033	18.177	18.054	18.252	18.297	18.054	18.071	18.271	18.282	18.346	18.222	17.816	18.114	18.099	18.113	17.906	17.872	17.863	17.779	18.096	17.958	18.142	17.804	18.185	18.41	18.102	18.296	17.934	18.091	18.192	17.956
P02679	FGG	Undefined	0.0586406	0.128911	1.45683	0.102474		1.02104	0.992609		1.48748	0.0865695		16.938	17.026	16.431	15.737	16.559	16.275	16.365	16.558	15.57	15.986	15.986	16.249	15.171	15.728	17.032	15.814	18.47	17.268	16.07	17.525	16.001	17.042	16.707	16.968	16.033	15.738	17.154	16.108	16.114	17.96	17.565	16.357	16.981	16.078	17.985	16.049
O00764	PDXK	In	0.058769	0.128911	1.14697	0.142339		1.02895	0.915042		1.18017	0.0671302		19.076	19.242	18.798	18.754	18.794	18.741	18.676	18.635	18.371	18.111	18.256	18.168	18.668	18.872	18.808	19.323	19.21	19.08	19.043	19.162	19.217	18.963	18.55	18.667	18.9	18.387	18.707	18.114	18.963	18.645	18.869	19.019	18.977	19.028	18.943	19.124
O60641	SNAP91	Undefined	0.0586152	0.128911	1.23829	0.319636		1.16235	0.563326		1.43933	0.0474963		19.905	19.775	18.879	19.127	18.586	18.644	19.068	18.234	18.847	18.563	18.559	18.628	18.976	19.666	20.059	19.887	20.133	19.751	19.736	19.973	19.871	19.683	18.097	18.206	19.207	18.363	18.945	18.545	19.75	19.331	20.006	19.672	19.825	19.921	19.636	19.979
P21266	GSTM3	Undefined	0.0591715	0.129584	1.202	0.382434		1.17259	0.484609		1.40945	0.0468204		18.128	19.526	18.559	18.155	18.211	18.225	17.904	17.95	17.409	17.4	17.41	17.619	18.25	18.841	18.798	19.859	17.951	17.664	18.749	18.572	18.355	18.91	17.823	17.682	18.568	17.913	18.536	17.92	19.183	18.786	18.32	18.397	18.828	18.436	18.64	19.006
Q8N145	LGI3	Undefined	0.0600532	0.131091	0.750123	0.0482272		1.17327	0.371746		0.880096	0.538671		17.177	16.81	17.053	17.785	17.931	17.464	17.544	17.287	17.163	17.59	17.27	17.078	16.663	18.272	17.58	16.607	17.439	16.508	16.481	17.161	17.085	17.078	17.458	16.367	17.018	17.064	17.187	16.025	17.637	18.236	16.057	17.454	17.067	17.494	16.34	16.999
Q8WW22	DNAJA4	Undefined	0.0599853	0.131091	0.871851	0.237461		0.936086	0.709244		0.816128	0.0530551		16.687	16.699	16.82	16.672	17.443	17.141	16.754	17.543	16.902	17.175	17.199	17.544	16.735	16.503	16.786	16.527	16.739	16.723	16.667	16.824	16.822	16.76	16.685	17.386	16.399	17.39	17.305	16.994	16.472	16.288	16.43	16.584	16.728	16.804	16.98	16.69
Q9BV79	MECR	Undefined	0.0604967	0.131512	0.836746	0.199743		0.935324	0.790337		0.782629	0.0576436		16.232	16.41	16.412	16.218	16.508	17.043	16.082	16.129	17.827	16.313	16.97	17.573	16.46	16.441	16.025	16.278	16.169	16.133	16.036	16.194	16.24	16.286	16.814	16.763	16.474	16.943	16.268	15.536	15.926	16.868	16.177	16.345	16.237	16.253	16.281	16.386
P49589	CARS1	Undefined	0.0606431	0.131512	1.11815	0.201751		1.04335	0.786731		1.16662	0.0575533		17.94	17.615	17.447	17.649	17.263	17.504	17.715	17.455	17.674	17.553	17.231	17.284	17.694	17.368	17.892	17.84	17.813	17.892	17.695	17.972	17.963	17.9	17.592	17.392	17.584	17.405	17.496	17.544	17.956	17.527	17.843	17.953	17.958	18.035	17.593	17.792
Q9NZQ3	NCKIPSD	Undefined	0.0606687	0.131512	0.931929	0.334748		0.949764	0.55269		0.885113	0.0489755		17.845	17.619	17.946	17.856	18.117	17.897	17.598	17.934	18.272	17.97	18.022	17.811	18.13	17.626	18.177	17.645	17.92	17.836	17.704	17.932	17.576	17.854	17.91	17.76	17.957	17.6	18.179	17.691	17.881	17.787	17.882	17.767	17.935	17.811	17.618	17.692
O00534	VWA5A	Undefined	0.060401	0.131512	1.05763	0.682391		1.11375	0.252837		1.17794	0.0523365		18.074	18.006	17.645	18.106	17.4	17.629	17.618	17.526	17.637	17.416	17.138	17.407	17.676	17.476	18.124	17.945	17.865	17.921	17.863	17.981	17.811	18.077	17.413	17.342	17.632	17.466	17.608	17.262	18.032	17.494	18.118	18.091	17.989	17.958	17.943	18.178
Q15582	TGFBI	Undefined	0.0607311	0.131512	1.11501	0.712822		1.25562	0.237746		1.40004	0.0538409		16.797	16.483	16.636	16.207	15.962	17.081	15.984	16.186	15.352	16.296	16.726	16.339	15.785	15.252	16.214	15.976	16.731	16.832	17.231	16.696	16.354	17.547	16.243	15.951	16.823	15.979	16.09	14.451	16.503	16.055	16.571	16.979	16.83	17.216	16.575	16.947
Q92945	KHSRP	Undefined	0.060925	0.131722	0.840222	0.0894247		1.00386	0.998738		0.843465	0.105752		16.741	16.914	16.644	16.516	16.767	17.104	16.984	17.124	17.542	17.119	17.08	17.314	17.098	16.713	16.478	16.59	16.473	17.091	17.141	16.557	16.724	16.714	16.63	15.947	17.118	17.037	16.832	16.339	17.085	15.995	16.789	16.76	16.922	16.647	16.75	16.562
Q9NZB2	FAM120A	Undefined	0.0610373	0.131754	1.78757	0.132039		0.59473	0.086792		1.06312	0.974517		13.31	15.26	NA	12.317	NA	NA	13.769	NA	NA	NA	NA	14.337	NA	NA	15.109	14.314	14.971	14.453	14.864	15.103	15.022	15.331	NA	NA	NA	NA	14.38	NA	14.758	15.639	14.57	14.834	13.382	14.389	14.593	14.183
Q9NQR4	NIT2	Undefined	0.0615411	0.132631	1.09356	0.761708		1.24106	0.215732		1.35717	0.0569073		16.355	16.548	15.984	15.827	15.632	15.479	15.956	15.691	15.687	15.377	15.618	14.949	15.502	16.195	16.598	16.474	16.287	16.182	16.259	16.29	16.142	16.432	14.738	14.546	15.859	15.065	15.773	16.236	16.561	15.826	16.619	16.546	16.249	16.419	16.655	16.477
P61353	RPL27	Ex	0.0616903	0.132741	0.925671	0.452053		0.922633	0.422576		0.854054	0.0487254		18.152	18.032	17.712	17.841	17.691	17.657	18.174	17.83	17.941	18.039	18.633	18.103	17.984	18.23	18.234	17.923	17.778	18.159	18	17.751	18.126	18.002	17.746	17.691	17.75	17.753	17.732	17.768	18.111	17.975	18.222	17.234	17.518	17.895	18.344	18.117
Q8TCJ2	STT3B	Undefined	0.0618125	0.132793	0.861457	0.400019		0.874835	0.477023		0.753633	0.0489489		16.931	16.894	18.299	16.808	16.705	16.635	17.003	16.869	17.511	17.523	17.18	17.435	17.819	17.239	17.38	16.222	16.545	16.926	17.041	16.663	17.162	16.697	16.863	16.223	16.715	16.811	17.851	18.282	17.016	17.691	17.296	16.238	16.508	16.851	16.664	16.703
Q9NY33	DPP3	Undefined	0.0620202	0.132819	1.47034	0.115306		1.04979	0.959054		1.54354	0.0727202		16.728	17.082	15.01	16.909	NA	17.247	17.342	NA	NA	16.674	NA	15.407	14.622	17.714	17.196	17.844	16.304	17.173	16.672	16.934	17.496	17.221	16.019	NA	17.149	17.953	16.557	16.875	17.161	18.04	17.032	17.507	16.801	16.669	17.388	17.02
Q9NZ45	CISD1	Undefined	0.061949	0.132819	1.23492	0.311073		1.15007	0.593453		1.42024	0.0508919		18.888	19.154	18.594	18.519	18.317	18.423	18.189	17.441	18.167	17.513	17.189	17.051	18.24	18.645	18.36	18.645	19.255	18.831	18.931	19.241	19.208	19.237	17.568	17.817	18.587	17.436	17.961	17.095	18.473	18.78	18.675	18.591	18.837	19.096	19.19	19.1
Q92890	UFD1	Undefined	0.0632192	0.135173	0.772675	0.0796392		1.02973	0.96562		0.795647	0.13314		16.907	16.67	17.393	17.617	17.102	17.65	17.1	17.453	16.915	17.341	17.488	17.551	17.187	16.458	16.093	16.589	16.77	17.12	16.736	15.952	16.319	16.902	17.621	16.8	16.905	17.492	17.213	NA	16.462	15.979	16.484	16.485	16.659	16.86	16.543	16.489
P05026	ATP1B1	Neuron	0.0635197	0.135388	1.29081	0.394808		1.24948	0.490813		1.61284	0.0504762		20.81	21.027	19.794	20.658	19.985	19.615	20.537	19.028	19.292	19.181	19.009	19.163	19.675	21.474	21.121	20.841	21.138	20.865	20.71	21.19	21.044	21.074	18.937	19.034	20.363	18.819	19.849	19.139	20.699	21.553	21.031	20.86	20.866	21.123	20.955	20.612
P36969	GPX4	Undefined	0.0634658	0.135388	1.12865	0.505631		1.15525	0.381974		1.30387	0.0505793		18.542	18.857	18.212	18.278	18.111	18.102	18.101	17.793	17.632	17.661	17.365	17.301	18.004	18.502	18.221	18.475	18.817	18.667	18.471	18.915	18.889	18.65	17.374	17.379	18.102	17.877	17.874	17.292	18.013	18.532	18.194	18.781	18.469	18.5	18.64	18.626
Q92556	ELMO1	Undefined	0.0637399	0.135644	0.681052	0.110872		0.976954	0.991438		0.665357	0.0920717		16.387	16.532	17.822	17.89	18.137	17.825	18.172	18.068	18.676	18.729	18.773	18.717	18.441	17.28	17.03	16.866	16.236	16.535	16.525	17.195	16.422	16.508	18.395	18.338	17.8	17.947	18.631	18.366	17.336	17.235	17.176	17.562	16.223	16.388	16.408	17.174
Q96EQ0	SGTB	Undefined	0.0642574	0.136531	1.17504	0.352727		1.12993	0.546196		1.3277	0.0518099		16.782	16.444	15.892	15.996	15.936	15.334	16.073	15.532	15.7	15.521	15.121	15.423	16.043	15.61	16.399	16.341	16.817	16.422	16.452	16.604	16.736	16.571	15.647	15.51	15.816	15.123	15.746	15.23	16.103	15.794	16.471	16.284	16.708	16.593	16.47	16.228
P60981	DSTN	Undefined	0.0643925	0.136604	1.10383	0.586978		1.1559	0.323808		1.27592	0.0527496		20.237	20.397	19.642	19.865	19.478	19.427	19.906	19.416	19.22	19.053	18.887	19.172	19.555	20.097	19.854	20.111	20.285	20.116	20.113	20.257	20.314	20.055	19.107	19.085	19.623	19.284	19.409	18.941	19.666	19.996	19.738	20.165	19.887	20.195	20.039	20.073
P62263	RPS14	Undefined	0.0652116	0.138102	0.868727	0.0942533		1.00354	0.998418		0.871799	0.112475		18.794	18.481	18.555	18.699	18.748	19.035	19.107	19.038	18.817	18.942	18.861	19.2	18.814	18.434	18.661	18.24	18.277	18.833	18.785	18.432	18.751	18.569	19.035	19.086	18.84	19.112	18.411	17.859	18.258	18.625	18.637	18.622	18.4	18.632	18.694	18.628
Q9NR45	NANS	Undefined	0.0653023	0.138102	1.47471	0.196082		1.12255	0.855765		1.65543	0.0640587		16.861	17.049	16.834	16.595	15.701	15.241	16.492	15.275	14.332	14.706	14.339	NA	15.315	17.384	17.37	17.147	17.165	16.768	16.953	16.815	16.96	16.865	NA	15.393	16.555	NA	15.614	14.385	17.093	16.868	16.759	16.875	16.758	17.066	17.249	16.94
Q99614	TTC1	Undefined	0.0654713	0.138244	0.891637	0.570962		0.851692	0.338781		0.759401	0.0532836		17.805	17.628	17.426	17.526	17.958	18.682	17.748	18.235	18.57	19.089	18.946	19.034	17.87	17.729	17.712	17.913	17.543	17.682	17.797	17.63	17.891	17.722	18.015	18.664	17.517	18.496	18.607	18.693	17.626	17.86	17.785	17.678	17.403	17.695	17.901	17.643
Q04917	YWHAH	Undefined	0.0658457	0.138818	1.21367	0.261097		1.10432	0.696222		1.34028	0.0574666		18.949	19.097	18.052	18.684	18.414	17.943	18.794	18.222	17.462	17.458	17.527	17.694	18.15	18.245	18.743	18.829	18.875	18.641	19.248	18.843	19.189	18.831	18.058	18.107	18.274	17.551	18.045	17.562	18.439	18.634	19.007	18.783	18.721	18.761	19.329	18.914
P01042	KNG1	Undefined	0.0659669	0.138857	0.836411	0.653421		0.733626	0.286179		0.613613	0.0559506		16.857	17.337	18.275	18.423	18.145	19.233	17.583	18.113	16.912	16.622	17.696	17.769	18.504	16.724	16.774	17.227	17.04	17.026	16.461	17.364	16.922	16.87	18.828	18.109	18.338	19.253	17.913	17.214	16.595	16.536	16.812	17.312	16.341	16.087	16.955	17.034
Q3LXA3	TKFC	Undefined	0.0663081	0.139359	1.15862	0.230617		1.06525	0.756322		1.23422	0.0607574		15.749	16.032	15.722	15.57	15.808	15.438	15.714	14.993	15.613	15.537	15.476	14.95	15.369	15.494	15.388	16.132	15.973	15.726	15.758	15.901	15.686	16.132	15.026	15.484	15.863	15.106	15.367	15.278	16.103	16.192	16.048	16.19	15.074	15.811	16.016	15.907
P02790	HPX	Undefined	0.0669161	0.14042	1.24216	0.745889		1.62858	0.237493		2.02296	0.0607189		17.315	16.872	17.458	17.297	15.46	15.735	16.341	16.005	10.929	17.308	16.692	15.986	15.333	16.2	16.2	16.314	17.436	16.513	15.787	16.982	16.923	16.664	16.457	15.475	16.278	15.827	16.622	13.827	15.932	17.798	17.377	15.853	17.078	16.217	17.555	17.184
Q8TCD5	NT5C	Undefined	0.0672472	0.140679	0.646329	0.058365		1.15088	0.727307		0.743847	0.267152		15.16	15.39	15.482	NA	15.949	16.126	16.298	NA	17.603	15.945	16.95	16.51	16.956	17.196	15.766	15.606	15.143	15.55	15.804	14.414	14.989	15.164	15.713	NA	NA	15.746	16.253	15.831	16.898	16.375	15.286	15.683	NA	16.058	13.876	15.342
Q8WTS6	SETD7	Undefined	0.067154	0.140679	1.22498	0.34359		1.13998	0.603069		1.39645	0.0539742		15.793	15.792	15.7	14.861	15.145	15.003	16.195	NA	NA	14.033	14.583	NA	14.765	15.759	15.469	15.734	15.632	15.572	15.761	15.87	15.456	15.281	NA	15.793	14.777	NA	14.686	NA	15.941	15.85	15.809	16.755	15.268	15.737	15.559	15.611
P62140	PPP1CB	Undefined	0.0674529	0.140892	0.988437	0.981895		0.87988	0.123557		0.869706	0.0915181		17.53	17.731	17.131	17.152	17.124	17.756	17.384	17.536	17.88	17.67	17.051	17.786	17.405	17.451	17.47	17.104	17.625	17.376	17.527	17.726	17.54	17.355	17.528	17.73	17.121	17.54	17.795	17.425	17.289	17.101	17.477	17.224	17.502	17.515	17.467	17.305
O94875	SORBS2	Neuron	0.0679588	0.14173	0.863938	0.605665		0.80348	0.33304		0.694157	0.0561559		15.533	15.503	16.243	15.677	NA	16.062	16.597	15.062	NA	NA	15.656	15.629	15.58	16.154	15.483	NA	14.971	15.561	16.064	15.679	15.711	15.096	NA	NA	15.42	15.508	15.72	NA	16.148	15.67	15.099	15.867	15.867	NA	14.214	15.027
P02751	FN1	Undefined	0.068344	0.141878	0.558941	0.0657441		1.15218	0.841186		0.644	0.210727		16.369	16.324	19.479	20.178	16.972	16.748	16.571	17.771	15.985	20.112	18.295	17.544	15.736	15.992	16.89	17.008	16.22	16.506	15.848	16.226	16.369	16.599	17.603	17.71	16.123	16.293	17.757	15.83	16.383	16.013	16.448	16.388	17.705	15.942	16.724	16.707
P24043	LAMA2	Undefined	0.0682946	0.141878	0.945861	0.558935		0.928238	0.357468		0.877984	0.0553747		15.386	15.532	15.434	15.504	15.537	15.357	15.55	15.589	15.847	16.136	15.812	15.359	15.46	15.371	15.538	15.229	15.568	15.615	15.231	15.705	15.534	15.812	15.499	15.371	15.163	15.308	15.597	15.193	15.304	15.824	15.735	15.385	15.602	15.394	15.504	15.028
P62854	RPS26	Undefined	0.068308	0.141878	0.960714	0.833352		0.88533	0.198066		0.850549	0.0677648		18.557	18.292	18.131	18.348	18.097	18.483	18.66	18.448	18.782	18.742	18.528	19.501	18.747	18.489	18.942	18.123	18.22	18.556	18.791	18.258	18.546	18.53	18.379	18.308	18.497	19.029	18.39	19.057	18.512	18.547	18.662	18.033	18.264	18.497	18.383	18.44
P62820	RAB1A	Undefined	0.0688461	0.142702	1.03253	0.956887		1.24512	0.140503		1.28562	0.0851456		17.305	17.358	16.958	17.011	16.999	17.152	16.611	16.936	16.932	16.956	16.384	16.84	16.767	15.919	16.534	17.157	17.379	17.26	17.159	17.369	17.519	17.578	16.739	16.603	17.181	17.133	16.133	16.614	15.968	16.048	16.405	17.698	17.407	17.389	17.561	17.437
O75306	NDUFS2	Ex	0.0696892	0.144229	0.876272	0.377867		0.900553	0.53901		0.789129	0.0561849		19.816	19.456	20.064	19.825	20.352	19.94	19.795	19.864	20.069	19.584	19.759	19.291	19.858	19.741	19.388	19.721	19.616	19.651	19.36	19.423	19.755	19.726	20.182	20.389	19.637	19.87	19.944	19.203	19.146	19.291	18.626	19.241	19.597	19.67	19.324	19.561
Q96N66	MBOAT7	Undefined	0.0698052	0.144249	1.26108	0.392848		1.21285	0.521218		1.52951	0.0560298		17.764	17.841	15.975	17.016	16.491	16.296	17.17	16.701	16.439	15.961	16.969	17.724	15.889	14.785	17.26	16.927	17.523	17.813	17.817	17.691	18.123	17.511	16.494	15.874	17.034	16.669	16.154	15.606	16.871	16.604	17.61	17.224	17.238	17.948	17.572	17.624
P21912	SDHB	Undefined	0.07033	0.145112	1.22952	0.211716		1.07662	0.814177		1.32372	0.0680695		18.089	18.332	17.43	17.987	17.479	17.7	17.805	17.081	17.145	17.252	16.783	16.77	17.617	18.795	18.418	18.022	18.45	18.121	18.147	18.587	18.416	18.375	16.929	17.148	17.725	17.245	17.363	18.22	17.769	18.62	17.961	18.083	17.848	18.373	18.106	18.222
P62701	RPS4X	Ex	0.0707321	0.14533	0.930495	0.310622		0.956694	0.637447		0.890199	0.0593902		18.949	18.685	18.718	18.633	18.72	18.703	19.114	18.816	19.071	19.167	18.885	19.294	19.173	18.927	19.363	18.599	18.587	18.994	18.973	18.712	18.995	18.857	18.901	18.917	18.723	18.751	18.776	18.853	18.851	18.964	19.05	18.703	18.504	18.973	18.942	18.896
P14618	PKM	Undefined	0.0707573	0.14533	1.09194	0.553757		1.12155	0.369974		1.22468	0.0573198		23.013	23.148	22.955	23.084	22.513	22.855	22.676	22.596	22.453	22.834	22.463	22.359	22.671	23.489	22.84	23.285	23.286	23.118	23.102	23.44	23.195	23.138	22.389	21.856	22.922	22.622	22.469	22.427	23.066	23.489	22.972	23.429	23.08	23.251	23.06	23.138
Q15120	PDK3	Undefined	0.0706237	0.14533	0.956155	0.695465		0.917947	0.274903		0.8777	0.0614687		17.745	17.441	17.602	17.573	17.718	17.685	17.359	17.713	17.389	17.603	17.487	17.267	17.595	17.235	17.522	17.309	17.563	17.723	17.242	17.661	17.414	17.453	17.714	17.824	17.389	17.693	17.615	16.993	17.114	17.32	17.401	17.358	17.326	17.482	17.526	17.46
P28838	LAP3	Undefined	0.0709457	0.145391	1.1716	0.501863		1.1968	0.41372		1.40218	0.0567741		18.691	18.73	18.09	18.292	17.577	18.132	18.388	17.745	18.426	18.848	18.311	18.118	18.485	19.442	19	19.012	18.666	18.476	18.906	18.613	18.5	19.232	17.634	17.148	18.709	18.048	18.253	18.49	19.55	19.729	19.383	19.225	18.969	18.514	18.654	18.91
P49720	PSMB3	Undefined	0.0710012	0.145391	1.14423	0.729037		1.32754	0.257062		1.51901	0.0633559		16.732	16.466	15.894	16.418	15.615	16.12	16.479	15.296	16.177	15.722	15.536	15.337	16.298	16.888	16.79	16.725	16.655	16.813	16.872	16.829	16.695	17.056	15.5	12.83	16.509	15.226	16.106	16.586	16.972	16.579	17.043	16.363	17.012	16.945	16.442	16.783
Q99733	NAP1L4	Undefined	0.0714827	0.146156	1.1465	0.505886		1.16924	0.412159		1.34053	0.0572618		17.207	17.414	16.942	16.827	16.677	16.371	16.992	16.567	15.903	15.933	15.773	15.98	16.595	17.522	17.276	17.442	17.224	17.06	17.218	17.299	17.18	17.167	16.136	16.109	16.546	16.162	16.302	15.783	17.227	17.726	17.219	17.286	17.089	17.236	17.404	17.221
P19022	CDH2	Undefined	0.072245	0.14727	1.44961	0.066181		0.7705	0.249409		1.11693	0.772777		16.437	17.31	16.053	16.733	16.847	16.219	16.951	17.487	15.581	14.738	15.184	15.499	15.879	16.479	14.893	17.21	16.896	16.509	17.125	16.089	16.648	16.481	16.891	17.608	15.886	17.239	16.068	NA	15.956	17.088	16.631	16.268	16.31	15.516	16.698	15.904
P62906	RPL10A	Undefined	0.0721855	0.14727	0.920624	0.395638		0.933928	0.528128		0.859796	0.0581053		18.529	18.201	18.077	18.226	18.221	18.36	18.518	18.382	18.714	18.835	18.772	19	18.826	18.544	18.986	17.93	18.026	18.397	18.532	18.31	18.585	18.256	18.501	18.574	18.345	18.387	18.379	18.66	18.407	18.761	18.778	18.047	18.138	18.44	18.466	18.308
P62424	RPL7A	Undefined	0.0724105	0.147386	0.953568	0.66454		0.92065	0.29845		0.877903	0.0617304		18.217	18.193	17.789	17.856	17.891	17.874	18.206	18.13	17.828	18.096	17.928	18.485	17.922	18.052	18.185	17.789	17.839	18.166	18.115	17.812	18.261	17.977	17.845	18.174	17.789	18.144	17.758	17.539	17.817	18.258	18.315	17.728	17.567	18.121	18.135	18.03
P62269	RPS18	Ex	0.0729472	0.148256	0.815817	0.10214		1.00683	0.997292		0.821387	0.125395		17.922	17.551	18.102	17.845	18.165	18.14	18.438	18.5	18.298	18.373	18.359	18.406	18.22	17.31	17.87	17.422	17.245	17.937	17.82	17.472	17.693	17.609	18.472	18.618	17.987	18.444	17.892	17.976	17.385	17.147	17.781	17.494	17.456	17.776	17.52	17.761
P27708	CAD	Undefined	0.0744211	0.148624	0.794634	0.0595652		1.11619	0.516736		0.886961	0.467466		14.809	14.701	15.854	14.953	14.626	15.925	14.979	15.3	16.048	15.499	16.185	15.307	15.166	15.35	15.236	15.091	14.812	14.827	14.9	14.975	14.632	14.73	14.524	15.378	15.305	14.299	14.95	15.747	15.453	15.304	15.034	15.02	14.974	14.891	14.818	15.007
P04179	SOD2	Undefined	0.0745135	0.148624	1.18045	0.124707		1.00947	0.992919		1.19163	0.106181		19.854	20.165	19.507	19.497	19.37	19.542	19.555	19.245	19.077	19.244	19.044	18.679	19.304	19.694	19.442	19.786	19.973	19.855	19.757	20.006	19.692	19.998	19.486	19.64	19.539	19.398	19.152	18.755	19.431	20.229	19.766	19.85	19.712	19.992	19.989	19.929
Q9BXM9	FSD1L	Undefined	0.0745534	0.148624	0.771531	0.139119		0.97158	0.974634		0.749604	0.0966979		16.152	15.477	15.821	16.388	16.546	16.924	16.521	16.731	17.25	17.221	17.545	17.873	17.462	16.625	16.838	15.907	15.87	16.116	16.032	15.871	15.849	15.749	16.448	16.341	16.821	16.764	17.251	17.011	16.72	17.122	16.273	16.279	16.091	16.063	15.966	16.136
Q07955	SRSF1	Undefined	0.0740663	0.148624	0.9297	0.207145		0.976503	0.840288		0.907855	0.0736362		16.995	17.323	17.178	17.037	17.248	17.052	17.269	17.175	16.904	17.112	17.081	16.919	17.032	16.971	16.808	17.156	16.882	17.097	17.253	17.078	17.112	16.784	16.975	17.122	17.096	17.119	17.001	16.763	16.826	16.749	16.482	16.981	16.867	16.972	17.047	16.942
P49354	FNTA	Undefined	0.0741538	0.148624	1.34366	0.248877		1.13697	0.737032		1.52771	0.0639266		16.077	15.836	15.473	15.754	15.22	14.859	15.974	15.125	NA	13.464	NA	NA	14.157	16.11	15.693	16.578	16.142	15.96	16.003	16.267	16.034	16.771	14.857	14.489	15.918	14.894	NA	14.729	16.273	15.986	15.169	15.728	16.031	16.201	16.118	16.166
Q9Y2S2	CRYL1	Undefined	0.0737154	0.148624	1.15405	0.461961		1.15409	0.461792		1.33188	0.0589348		17.741	18.448	17.717	17.63	17.344	17.214	17.355	17.475	17.489	17.748	17.341	17.532	17.731	18.876	17.989	18.807	17.88	18.153	18.084	17.89	17.754	18.026	16.907	17.309	17.673	17.113	17.761	17.472	18.621	18.587	18.609	18.582	17.868	17.901	18.238	18.425
Q96G03	PGM2	Undefined	0.0744409	0.148624	1.16431	0.47773		1.17175	0.449089		1.36427	0.0595794		16.004	16.469	15.748	16.153	15.079	16.22	15.979	15.158	15.2	15.554	15.439	15.665	16.016	16.157	15.536	16.532	15.83	15.872	16.337	15.916	16.231	16.279	15.586	14.143	16.586	15.863	15.096	17.204	16.04	16.279	15.853	15.927	16.476	16.231	15.902	16.574
P09110	ACAA1	Undefined	0.0744792	0.148624	0.935332	0.534628		0.921837	0.398268		0.862223	0.0601122		16.022	15.666	15.865	16.128	15.989	16.229	15.955	16.085	16.129	16.537	16.256	15.902	16.032	15.747	15.821	15.934	16.229	16.135	16.043	15.609	15.761	15.995	16.103	15.89	15.92	16.15	15.869	15.605	15.811	16.155	15.635	15.817	16.011	16.051	15.716	15.428
P06576	ATP5F1B	Undefined	0.0736875	0.148624	0.944736	0.589135		0.922838	0.353069		0.871839	0.0604934		23.38	23.12	23.226	23.234	23.448	23.246	22.929	23.208	23.282	23.541	23.429	23.193	23.251	23.731	23.271	23.249	23.29	23.197	23.061	23.268	23.085	23.157	23.139	23.53	23.035	23.12	23.407	22.802	23.153	23.743	23.24	23.143	23.091	23.175	22.765	23.402
Q9BY67	CADM1	Ast	0.0739009	0.148624	1.20691	0.671105		1.38984	0.289967		1.67741	0.0643936		17.773	18.094	16.852	17.273	17.012	16.736	16.585	16.607	16.919	16.65	16.349	15.158	17.175	NA	17.564	17.801	18.339	18.176	18.059	17.99	18.216	18.107	15.386	14.995	16.845	15.93	17.292	16.225	17.556	16.198	17.794	18.08	18.056	18.213	17.938	17.768
Q9UNM6	PSMD13	Undefined	0.0736205	0.148624	1.06461	0.854339		1.22678	0.199362		1.30604	0.0745584		17.397	17.326	16.789	17.108	16.51	16.78	17.11	15.896	16.379	16.138	15.989	16.57	16.592	16.859	17.038	17.065	17.339	17.317	17.37	17.259	17.303	17.18	16.142	15.591	17.099	15.615	16.367	16.111	16.882	16.974	17.011	17.133	17.18	17.402	17.215	17.083
P50895	BCAM	Undefined	0.0734528	0.148624	1.07554	0.900971		1.35479	0.176505		1.45713	0.0798089		15.932	16.011	15.911	15.542	14.329	15.329	16.166	14.868	14.524	14.534	14.099	14.649	15.344	16.084	15.847	15.457	15.851	16.08	15.805	15.931	15.773	15.904	14.873	14.219	15.115	14.855	14.125	13.947	16.62	16.029	15.544	16.302	15.612	15.584	15.922	16.146
P30044	PRDX5	Undefined	0.0745053	0.148624	1.00081	0.999753		0.923569	0.108959		0.924322	0.12126		21.52	21.55	21.489	21.433	21.417	21.395	21.263	21.313	21.578	21.639	21.533	21.424	21.561	21.573	21.335	21.596	21.534	21.569	21.317	21.408	21.434	21.444	21.24	21.484	21.26	21.417	21.562	21.791	21.281	21.817	21.356	21.648	21.266	21.428	21.464	21.563
Q9UNZ2	NSFL1C	Undefined	0.0754445	0.149997	1.26896	0.123754		1.0115	0.994921		1.28354	0.109092		18.73	18.901	18.386	17.535	18.458	18.011	18.284	18.241	17.732	17.951	18.119	18.451	17.951	17.456	17.575	17.709	18.97	18.741	18.939	18.967	18.951	18.657	18.423	18.6	17.582	17.607	17.923	18.923	18.189	18.794	18.423	18.852	18.447	18.884	17.15	18.639
P49902	NT5C2	Undefined	0.0757868	0.149997	1.1205	0.138651		1.0118	0.978094		1.13372	0.0994272		16.929	17.103	16.61	16.756	16.666	16.609	16.87	16.65	16.738	16.561	16.501	16.492	16.639	16.257	16.74	17.217	16.976	16.975	16.789	16.951	16.807	17.203	16.581	16.724	16.641	16.642	16.603	16.441	16.964	16.722	17.186	17.097	16.763	16.705	17.353	17.226
Q9Y696	CLIC4	Undefined	0.0759062	0.149997	1.24514	0.141871		1.02533	0.973567		1.27668	0.0978102		16.021	16.47	15.649	16.059	15.564	16.096	16.329	16.426	15.8	15.97	16.778	16.42	15.691	17.083	16.21	16.988	16.05	16.444	16.679	15.849	16.625	16.395	16.758	16.226	16.137	16.65	16.134	15.78	16.958	17.259	16.866	17.453	15.849	15.923	16.297	16.343
O75348	ATP6V1G1	Undefined	0.0758714	0.149997	1.50559	0.249317		1.18099	0.788968		1.7781	0.0703759		16.821	17.733	16.13	16.24	15.008	15.687	15.916	14.955	14.575	15.213	14.67	14.426	16.393	17.397	17.274	16.979	17.11	16.646	17.191	17.152	17.146	17.134	13.793	14.041	16.228	NA	16.259	15.699	17.131	17.289	17.495	16.563	16.613	17.213	17.33	16.73
P02795	MT2A	Undefined	0.0758491	0.149997	1.36072	0.370341		1.25658	0.575373		1.70985	0.0619809		15.656	16.325	16.613	16.481	16.627	16	16.575	16.022	14.571	14.791	14.549	14.279	15.146	16.107	15.91	15.904	17.085	16.48	16.839	17.805	16.141	16.154	15.36	15.431	17.046	16.754	15.219	13.878	15.235	17.53	15.611	18.61	16.883	16.821	16.399	15.931
O15145	ARPC3	Undefined	0.075811	0.149997	1.17133	0.395188		1.13602	0.54387		1.33065	0.0613646		18.013	18.192	17.59	17.389	17.236	17.177	18.109	16.983	17.289	17.05	17.108	17.229	17.739	18.174	18.372	18.129	18.221	17.84	18.218	18.154	18.113	18.081	16.855	17.07	17.37	16.959	17.509	17.214	18.327	18.35	18.467	18.175	18.098	18.151	18.053	18.18
Q9P2U8	SLC17A6	Undefined	0.0763098	0.150359	1.31032	0.127818		1.01622	0.992322		1.33157	0.107854		16.278	16.489	15.95	16.069	16.255	16.176	15.528	15.641	15.623	15.085	14.841	14.019	15.634	16.532	16.299	16.245	16.707	16.243	16.498	16.91	16.9	16.601	16.001	15.649	16.452	15.416	15.297	15.675	16.087	15.823	15.915	15.975	16.329	16.503	16.04	16.618
Q15365	PCBP1	Undefined	0.0764222	0.150359	1.08487	0.503689		1.0945	0.43207		1.1874	0.0614033		19.274	19.388	18.851	19.115	18.816	18.855	18.966	18.695	18.699	18.592	18.492	18.641	18.806	18.717	18.942	19.094	19.394	19.365	19.163	19.363	19.289	19.206	18.579	18.322	18.978	18.666	18.709	18.484	18.933	19.041	19	19.363	19.128	19.259	19.314	19.082
P42167	TMPO	Undefined	0.0763873	0.150359	0.892249	0.646996		0.831118	0.312005		0.741564	0.0654648		15.014	15.537	16.279	15.745	15.323	16.137	15.672	16.646	15.883	16.267	15.907	15.702	15.817	NA	14.646	15.013	15.449	15.982	15.066	15.213	15.22	15.302	16.473	15.615	15.994	15.954	15.979	15.52	16.006	15.025	15.643	15.195	15.486	15.511	16.105	14.819
Q16777	H2AC20	Undefined	0.0765338	0.15036	0.923382	0.366475		0.943613	0.583366		0.871315	0.0627283		23.458	23.685	23.566	23.368	23.451	23.447	23.564	23.263	23.685	23.938	23.733	23.855	24.173	24.116	23.763	23.647	23.379	23.654	23.324	23.46	23.321	23.352	23.563	23.517	23.291	23.351	23.902	23.561	23.928	24.011	23.635	23.61	23.404	23.309	23.371	23.476
P50440	GATM	Undefined	0.0769478	0.150955	1.07549	0.678046		1.13771	0.302842		1.2236	0.0660688		15.891	16.245	15.37	15.486	15.492	16.062	16.03	15.731	15.578	15.482	14.801	15.083	15.817	15.911	15.921	16.202	15.929	16.085	16.044	15.475	15.869	16.167	15.493	15.585	15.947	15.6	15.38	14.957	15.717	16.082	15.708	15.772	15.634	16.238	16.407	15.944
P24821	TNC	Undefined	0.0771374	0.151108	1.15616	0.225923		1.05413	0.816011		1.21875	0.0743266		18.393	17.946	17.963	18.015	18.101	18.195	17.849	17.843	18.084	17.852	17.77	17.174	18.079	17.658	18.066	18.225	18.49	18.765	18.176	18.216	18.516	18.391	17.406	17.166	18.428	17.744	18.165	18.074	18.379	17.605	18.524	18.415	18.474	18.449	18.263	18.358
Q9NZJ7	MTCH1	Undefined	0.0774073	0.151418	1.03743	0.907182		1.17045	0.180729		1.21425	0.0845601		17.939	18.066	17.412	17.781	17.722	17.732	17.284	17.444	17.259	17.194	16.901	17.167	17.466	17.505	17.446	17.528	18.384	17.875	17.809	17.842	18.113	17.788	16.73	17.063	17.435	17.657	17.184	16.896	17.149	17.549	17.652	17.85	18.129	17.916	17.943	18.016
P08123	COL1A2	Undefined	0.0775603	0.151499	0.64895	0.0645091		1.17861	0.656034		0.76486	0.343807		19.124	20.033	21.075	18.971	19.192	20.459	21.097	20.089	19.647	20.017	20.237	20.643	19.535	19.078	19.635	19.418	18.899	18.404	19.455	18.658	19.747	18.874	19.587	20.893	19.826	18.846	20.135	17.861	20.767	18.327	19.076	19.644	19.031	19.084	18.554	18.985
Q96HN2	AHCYL2	Ast	0.0777039	0.151561	0.882379	0.244535		1.18821	0.0749507		1.04846	0.817423		18.861	18.874	18.701	18.838	18.883	18.854	19.097	18.75	19.168	19.24	17.961	17.908	18.433	19.095	18.789	18.829	18.751	18.721	18.6	18.853	18.697	18.753	18.479	17.936	18.777	18.211	18.093	18.142	18.62	18.778	19.087	18.896	18.864	18.803	18.962	18.9
A0A0B4J2D5	GATD3B	Undefined	0.0779055	0.151579	0.854815	0.0629173		1.08612	0.445422		0.928431	0.529394		17.825	17.347	18.204	17.869	17.783	18.142	17.329	17.733	17.872	18.253	17.625	17.82	17.773	17.545	17.281	17.594	17.527	17.528	17.555	17.794	17.623	17.562	17.554	17.654	17.8	17.756	17.403	17.271	17.338	17.565	17.016	17.886	17.877	17.8	17.735	17.868
Q7Z3U7	MON2	Undefined	0.0779366	0.151579	1.09323	0.405097		0.852559	0.0637448		0.932042	0.576393		15.273	15.321	14.724	15.163	15.598	15.168	15.201	15.544	15.628	15.361	16.116	15.547	15.46	15.016	15.527	15.389	15.347	15.44	15.43	15.24	15.143	15.443	15.803	16.236	15.48	15.862	15.619	15.248	15.539	15.357	15.505	15.402	15.131	15.476	15.128	15.423
Q9BZV1	UBXN6	Undefined	0.0785168	0.152488	0.847734	0.0798461		1.13397	0.221978		0.961305	0.861528		17.41	16.914	17.74	16.981	17.118	16.866	16.823	17.527	16.8	17.311	17.343	17.256	17.387	16.848	17.317	17.299	17.404	17.328	16.964	17.167	16.829	16.168	16.238	16.569	16.926	16.527	17.231	17.04	17.331	16.884	17.099	17.444	17.016	17.171	16.955	17.182
P22234	PAICS	Undefined	0.0787091	0.152643	1.13316	0.286152		1.06628	0.713183		1.20826	0.069139		17.645	17.746	17.613	17.735	17.336	17.688	17.48	17.385	17.094	17.666	16.953	16.961	17.375	18.035	17.404	18.271	17.922	17.874	17.786	18.045	17.74	17.775	17.142	17.041	17.85	17.173	17.11	17.115	17.797	18.13	17.705	17.978	17.866	17.691	17.984	17.8
O75923	DYSF	Undefined	0.0793401	0.15318	1.72309	0.0644955		0.769516	0.447325		1.32595	0.395501		15.311	14.208	NA	14.882	NA	NA	15.125	NA	NA	13.767	NA	NA	14	14.895	15.23	NA	14.936	NA	16.162	15.194	15.104	15.719	15.298	NA	NA	16.291	NA	NA	NA	14.994	NA	13.578	15.584	15.225	15.167	15.98
P0DMV8	HSPA1A	Undefined	0.0792504	0.15318	1.11072	0.384919		1.08335	0.570714		1.2033	0.0647248		20.023	19.762	19.549	19.868	19.638	19.432	19.773	19.308	19.404	19.542	19.303	19.479	19.533	20.157	19.979	19.847	20.29	19.94	19.981	19.885	19.982	20.1	19.071	19.483	19.818	19.187	19.391	19.539	20.021	20.199	20.09	20.223	20.058	19.921	19.968	20.402
P26885	FKBP2	Undefined	0.0795507	0.15318	1.16522	0.540099		1.20252	0.410925		1.4012	0.064446		18.804	18.781	17.741	18.2	17.41	18.032	18.503	17.339	17.168	17.227	17.111	17.416	17.516	18.776	18.705	18.266	18.638	18.53	18.355	18.471	18.772	18.472	16.935	17.292	17.802	17.269	17.658	17.721	18.277	19.078	18.638	18.074	18.536	18.527	19.328	18.742
P05388	RPLP0	Undefined	0.0794507	0.15318	0.942757	0.613281		0.917031	0.353468		0.864537	0.0659271		18.075	18.076	17.681	17.795	17.765	17.756	18.333	17.953	18.082	17.998	17.935	18.109	18.049	18.17	18.458	17.607	17.757	17.908	18.202	17.929	18.206	18.162	17.813	17.94	17.822	17.629	17.765	17.9	17.984	17.986	18.28	17.454	17.688	18.058	18.257	17.873
Q9H115	NAPB	Neuron	0.0793413	0.15318	1.10217	0.628832		1.16085	0.342124		1.27946	0.0662998		19.347	19.379	18.993	19.048	19.102	18.91	18.873	18.776	18.5	18.198	18.158	18.055	18.698	18.465	19.054	19.33	19.503	19.223	19.284	19.633	19.484	19.351	18.474	18.711	18.979	18.513	18.492	17.682	18.707	18.442	18.764	19.16	19.352	19.422	19.475	19.276
P23368	ME2	Undefined	0.0796655	0.153183	0.89156	0.198451		0.968929	0.880434		0.863858	0.083103		19.24	19.165	19.128	18.944	18.957	19.066	19.16	19.121	19.456	19.52	19.271	19.362	19.281	19.188	19.044	18.934	18.834	17.91	18.917	19.019	19.064	19.027	19.102	19.401	19.042	19.381	19.343	18.953	18.934	19.486	19.1	18.693	18.949	18.996	18.949	19.097
P17655	CAPN2	Undefined	0.079867	0.153224	1.10656	0.553397		1.13475	0.400865		1.25568	0.0649196		17.007	17.4	16.737	17.216	16.585	16.603	17.087	16.344	16.236	16.526	16.493	16.692	16.702	17.766	16.99	17.369	17.375	17.294	17.312	17.219	16.675	16.936	16.62	16.491	16.969	16.891	16.457	16.294	16.413	17.954	17.278	17.521	17.099	17.101	17.312	17.096
Q15907	RAB11B	Undefined	0.0799403	0.153224	1.05979	0.592288		1.08379	0.370443		1.14859	0.0657833		20.054	20.014	19.885	19.962	19.632	19.807	19.955	19.485	19.569	19.551	19.511	19.232	19.828	19.879	20.015	20.146	19.986	20.026	20.062	20.016	19.967	19.986	19.281	19.422	19.964	19.479	19.626	19.281	20.133	19.984	20.119	19.948	19.841	19.984	19.986	20.106
P16949	STMN1	Undefined	0.0800261	0.153224	1.04255	0.814084		1.11936	0.233219		1.167	0.0767561		19.747	19.704	19.956	19.882	19.427	19.895	19.586	19.789	19.77	19.748	19.59	19.839	19.903	19.287	19.798	19.658	19.977	20.038	19.929	19.847	19.865	19.892	19.437	18.66	19.804	19.991	19.804	19.763	19.935	20.013	19.998	19.954	19.893	20.227	19.941	20.258
Q9Y4C0	NRXN3	Undefined	0.0802165	0.153372	0.866657	0.161689		1.17685	0.0976276		1.01993	0.964261		16.551	16.425	16.845	17.261	16.841	16.376	16.451	16.441	16.103	16.921	16.522	16.887	16.718	16.598	16.343	16.741	16.931	16.77	16.494	16.618	16.345	16.215	16.707	15.672	16.337	15.932	16.549	NA	16.336	15.888	16.651	16.507	16.743	16.593	16.958	16.8
Q9H2C0	GAN	Undefined	0.0808222	0.153985	1.17509	0.221879		1.05558	0.839092		1.2404	0.0796932		15.609	15.725	15.263	15.689	15.307	15.824	15.472	15.254	14.812	14.778	14.505	14.932	14.512	14.738	15.576	15.644	15.629	15.617	15.941	15.982	15.196	15.882	15.111	15.154	15.798	15.241	14.837	15.001	15.56	14.804	15.523	15.728	15.419	15.518	15.536	15.462
P02794	FTH1	Undefined	0.0807055	0.153985	1.19887	0.344452		1.12547	0.631209		1.34929	0.0675167		19.568	19.15	19.199	19.138	19.386	19.673	18.252	18.552	18.937	19.306	19.752	18.081	19.313	20.412	19.374	19.547	19.868	18.851	19.918	20.137	19.515	18.809	18.441	18.497	19.584	19.889	19.624	19.438	20.048	19.946	19.374	19.839	19.693	19.814	19.311	19.596
P32119	PRDX2	Undefined	0.0808776	0.153985	0.99064	0.987108		1.13674	0.103577		1.1261	0.148879		21.983	21.782	21.781	21.686	21.349	21.794	21.876	21.538	21.651	21.94	21.759	21.778	21.795	22.175	21.949	22.09	21.91	21.739	21.753	22.066	21.719	21.767	21.434	21.098	21.729	21.694	21.615	21.575	22.103	22.22	21.896	21.993	21.985	21.927	22.086	21.862
P20336	RAB3A	Undefined	0.0813612	0.154471	1.16711	0.395807		1.12818	0.56552		1.31671	0.0663921		20.362	20.035	19.693	19.992	19.627	19.719	20.058	19.389	19.327	18.862	18.899	19.016	19.637	19.823	20.295	20.106	20.45	20.207	20.276	20.432	20.478	20.377	19.185	19.686	20.098	19.328	19.365	19	19.851	19.13	19.981	20.11	20.379	20.471	20.219	20.309
Q9P0V9	SEPTIN10	Undefined	0.0813483	0.154471	1.14077	0.767711		1.3514	0.261277		1.54164	0.0745131		16.213	16.878	16.664	16.708	16.509	16.727	17.703	17.102	16.725	16.636	17.124	17.739	16.774	17.105	18.811	17.399	18.2	18.075	18.001	16.33	16.389	16.441	16.543	16.157	17.342	17.71	17.098	16.914	16.873	17.227	18.787	16.859	18.108	18.087	16.783	18.012
O75061	DNAJC6	Undefined	0.081678	0.154856	1.028	0.875548		1.10218	0.204806		1.13304	0.0844035		18.861	18.517	18.735	18.874	18.798	18.843	18.531	18.643	18.396	18.201	18.246	18.284	18.652	18.093	18.569	18.418	18.831	18.799	18.78	18.829	18.784	18.844	18.565	18.369	18.886	18.494	18.509	17.976	18.401	18.364	18.581	18.924	18.867	18.784	18.748	18.828
Q09470	KCNA1	Undefined	0.0818689	0.155001	0.893349	0.14414		0.989637	0.98274		0.884091	0.108397		18.167	17.756	18.178	18.356	18.877	18.332	18.118	18.49	18.08	18.275	18.228	18.128	18.025	18.675	18.159	18.364	18.428	18.048	17.694	18.002	18.092	18.075	18.242	18.064	18.356	18.179	18.328	17.571	18.11	18.378	17.566	18.285	18.174	18.21	17.903	18.179
Q92599	SEPTIN8	Undefined	0.0823257	0.155432	0.854718	0.0738983		1.04813	0.779635		0.895853	0.277031		19.01	19.241	19.312	19.532	19.774	19.657	19.203	19.579	19.521	19.755	19.676	19.455	19.371	20.01	19.219	19.602	19.15	19.126	19.027	19.178	19.11	18.902	19.055	19.115	19.443	19.233	19.66	19.242	19.568	19.93	18.838	19.548	19.246	19.287	18.898	18.973
P43897	TSFM	Undefined	0.0822868	0.155432	0.880096	0.239315		0.953166	0.811824		0.838878	0.0785893		16.707	16.211	16.094	16.615	16.393	16.451	16.268	16.508	16.988	16.732	16.383	16.884	16.872	16.394	16.619	16.101	16.33	16.727	16.229	16.412	16.552	16.297	16.62	16.031	16.546	16.044	16.82	15.99	16.359	16.552	16.102	15.799	16.212	16.535	16.355	16.726
P04632	CAPNS1	Undefined	0.0833412	0.15713	1.0606	0.703708		1.11578	0.303873		1.1834	0.0726148		18.213	18.594	18.009	18.228	17.909	18.062	18.138	17.894	17.653	17.999	17.553	17.849	17.943	18.527	17.819	18.638	18.327	18.398	18.234	18.298	18.156	18.28	17.822	17.713	18.155	17.833	17.749	17.552	17.849	18.634	18.136	18.657	18.2	18.36	18.373	18.158
Q14CZ8	HEPACAM	Undefined	0.0838759	0.157692	1.28045	0.315535		1.14961	0.687472		1.47202	0.0723175		17.582	18.262	16.909	17.404	16.97	17.149	18.164	16.686	16.975	16.92	16.164	16.947	17.05	18.223	18.088	18.859	17.746	18.003	18.314	18.148	17.709	18.14	16.131	16.41	17.599	16.486	17.377	16.562	18.515	18.369	18.131	17.935	17.65	17.842	17.921	18.12
Q9P0L0	VAPA	Undefined	0.0839394	0.157692	1.13638	0.43		1.11602	0.534812		1.26822	0.0680822		18.523	18.342	17.544	18.124	17.668	17.737	18.032	17.653	17.658	17.829	17.588	17.847	18.002	18.072	18.48	18.02	18.588	18.576	18.409	18.524	18.666	18.584	17.344	16.982	17.976	17.451	17.627	17.756	18.316	18.477	18.694	18.188	18.17	18.561	18.558	18.453
O75832	PSMD10	Undefined	0.0839882	0.157692	0.928686	0.884004		0.762885	0.2048		0.70848	0.0876487		16.618	16.556	16.741	16.587	17.346	16.583	16.506	17.227	18.066	18.197	18.201	18.227	16.706	15.936	16.265	16.669	16.563	16.776	16.332	16.402	16.474	16.478	17.951	18.027	16.58	18.293	17.225	18.004	16.447	16.176	16.708	16.773	16.235	16.604	16.733	16.728
O75122	CLASP2	Undefined	0.0844665	0.158371	1.03257	0.890246		1.12888	0.202409		1.16565	0.0889419		16.637	16.604	16.243	16.484	16.38	16.056	16.147	16.108	16.045	15.717	15.83	15.803	16.08	16.014	16.194	16.334	16.741	16.548	16.388	16.558	16.52	16.529	16.069	16.139	16.123	16.135	15.659	15.342	16.094	16	16.059	16.556	16.521	16.558	16.291	16.339
Q9H0R4	HDHD2	Undefined	0.0854324	0.15996	1.18463	0.21773		1.0527	0.864674		1.24706	0.0866214		18.446	18.294	18.18	18.202	17.805	18.071	18.03	17.884	18.514	18.584	18.228	17.808	18.479	18.692	18.607	18.67	18.679	18.279	18.501	18.619	18.32	18.813	17.651	17.689	18.639	17.806	18.232	18.931	19.082	19.167	18.912	18.932	18.718	18.59	18.612	17.65
Q9NP79	VTA1	Undefined	0.0856681	0.15996	1.11142	0.363923		1.07425	0.624025		1.19394	0.0714544		18.412	18.293	17.882	18.015	18.056	17.964	18.206	18.198	17.674	18.225	17.518	18.238	17.651	17.825	18.272	18.463	18.452	18.239	18.665	18.477	18.303	18.449	17.661	17.787	18.297	18.245	17.851	17.838	18.23	17.66	18.279	18.332	18.703	18.403	18.298	18.265
Q9UJZ1	STOML2	Undefined	0.0856341	0.15996	0.950371	0.945991		0.746512	0.173935		0.709463	0.100129		16.88	16.612	17.099	16.9	17.128	17.363	17.74	18.538	17.606	17.391	18.473	17.551	16.556	16.897	17.006	16.591	16.578	16.764	16.905	16.927	16.919	16.833	18.794	19.026	17.049	18.619	16.836	17.716	16.591	17.025	16.708	17.033	16.749	16.86	16.855	16.89
P36578	RPL4	Undefined	0.0861622	0.160661	0.923991	0.338299		0.952847	0.662292		0.880422	0.0731993		19.52	19.165	18.947	19.229	19.05	19.034	19.632	19.204	19.291	19.446	19.215	19.552	19.397	19.257	19.483	19.067	18.937	19.406	19.26	19.058	19.459	19.276	19.202	19.123	19.018	19.087	19.04	19.002	19.076	19.455	19.426	18.917	18.857	19.406	19.401	19.42
Q13740	ALCAM	Undefined	0.0877436	0.163385	1.10434	0.608243		1.14914	0.381701		1.26904	0.0727426		18.068	18.252	17.717	18.05	17.838	17.974	17.838	17.618	17.124	17.465	16.749	17.405	17.499	17.858	17.836	18.084	18.117	17.985	18.314	18.228	18.45	17.955	17.326	16.824	18.216	17.683	17.833	16.877	17.156	18.049	18.171	17.898	18.232	18.23	18.494	17.928
Q9Y230	RUVBL2	Undefined	0.0882676	0.164049	0.900135	0.235737		0.964902	0.841555		0.868541	0.0867106		17.699	17.921	17.662	17.605	17.729	17.702	17.572	17.886	17.926	17.95	17.776	17.94	18.219	17.196	17.326	18.088	17.379	17.72	17.578	17.443	17.518	17.439	17.506	17.436	17.584	17.943	18.038	17.587	17.397	17.292	17.473	17.616	17.418	17.371	17.637	17.799
P0DPH7	TUBA3C	Undefined	0.0886796	0.164049	0.897627	0.283405		0.95137	0.758869		0.853976	0.0802992		25.759	25.549	26.114	25.744	26.137	25.997	25.633	26.123	26.597	26.223	26.395	26.063	26.341	25.495	26.1	25.904	25.764	25.666	25.668	25.872	25.546	25.737	26.045	26.007	25.997	26.069	26.474	25.977	26.184	25.162	25.723	25.643	26.12	25.62	25.444	25.519
P52434	POLR2H	Undefined	0.0886508	0.164049	2.12854	0.288524		1.40399	0.772815		2.98846	0.0804558		17.082	19.243	15.49	17.771	15.612	16.329	16.965	14.997	15.287	14.753	13.779	13.558	15.112	21.672	19.895	18.847	17.734	17.238	18.243	19.891	19.435	16.856	NA	14.476	18.271	13.512	17.104	13.989	20.28	20.547	17.47	17.546	18.021	18.286	18.682	16.293
Q13017	ARHGAP5	Undefined	0.0887049	0.164049	0.856621	0.446627		0.872567	0.533452		0.747459	0.072121		17.811	17.064	17.95	18.803	17.604	17.897	17.709	17.6	17.635	19.408	18.343	18.064	17.936	17.939	17.762	17.306	17.183	17.546	17.176	17.341	17.365	17.168	18.32	17.855	17.752	18.745	18.204	17.794	17.96	18.632	17.574	17.632	17.63	16.824	17.585	17.088
P11586	MTHFD1	Undefined	0.0886903	0.164049	0.990583	0.984674		0.898413	0.152252		0.889952	0.117129		17.899	18.508	17.841	17.882	18.272	17.83	18.348	18.068	18.123	17.869	17.982	17.594	18.353	18.498	18.229	18.412	17.84	18.04	18.154	18.229	18.143	17.636	18.004	18.322	18.013	17.719	18.28	17.778	18.194	18.158	18.242	17.85	17.782	17.608	18.098	17.882
P00505	GOT2	Undefined	0.0894329	0.16517	0.903695	0.380241		0.931326	0.61655		0.841635	0.0743993		20.858	20.65	20.725	20.664	20.721	20.575	20.57	20.591	20.647	20.684	20.516	20.435	20.594	21.045	20.257	20.792	20.785	20.793	20.363	20.601	20.738	20.514	20.613	20.814	20.361	20.594	20.78	19.913	20.05	20.315	19.804	20.397	20.621	20.761	20.425	20.9
Q14764	MVP	Undefined	0.0902847	0.166154	0.77979	0.119991		1.01174	0.995066		0.788947	0.152891		17.388	17.457	16.74	17.432	17.35	17.092	16.996	17.067	17.623	17.717	18.081	17.591	17.534	18.031	17.883	16.068	17.401	17.513	17.177	16.471	17.636	17.198	16.756	16.647	16.691	16.971	17.595	17.369	17.185	17.45	17.578	17.353	15.648	17.974	17.271	17.121
P24844	MYL9	Undefined	0.0903334	0.166154	0.898734	0.282964		0.952748	0.765985		0.856267	0.0822107		18.557	18.706	18.538	18.602	18.535	18.076	18.785	18.565	18.691	18.891	18.439	18.65	18.988	18.317	17.888	18.672	18.457	18.604	18.433	18.419	18.37	18.275	18.039	18.149	18.522	18.56	18.333	17.994	18.339	19.051	18.095	18.265	18.45	17.929	18.423	18.528
P54819	AK2	Undefined	0.0901048	0.166154	0.939813	0.839169		0.835332	0.240729		0.785056	0.0881346		18.013	17.592	18.389	17.342	17.343	18.488	17.636	18.382	16.78	17.968	18.333	17.995	17.446	17.445	17.936	17.445	17.112	17.432	17.459	17.257	17.183	17.432	18.048	18.5	18.324	18.502	18.071	17.392	17.837	18.082	17.385	17.315	17.867	17.305	17.362	17.206
P62241	RPS8	Ex	0.0907443	0.166683	0.922881	0.325264		0.956199	0.699665		0.882458	0.0787099		19.306	19.103	18.823	18.889	19.063	19.012	19.401	19.197	19.082	19.32	19.091	19.42	19.198	19.194	19.249	18.736	18.811	19.212	19.117	18.957	19.194	18.977	19.224	19.111	18.814	19.277	18.81	19.021	18.899	19.284	19.208	18.895	18.619	19.171	19.205	19.047
P42765	ACAA2	Undefined	0.0910767	0.166702	1.1659	0.115394		0.988894	0.987956		1.15295	0.16278		18.855	18.882	18.655	18.786	18.84	18.621	18.973	18.671	18.419	18.748	18.442	17.41	18.513	18.821	18.707	18.881	19.174	18.819	18.912	18.835	18.921	18.963	18.56	18.576	18.699	18.585	18.446	18.593	18.753	19.499	19.293	18.845	18.664	18.976	19.112	19.16
P78371	CCT2	Undefined	0.0908874	0.166702	0.880768	0.215764		0.965825	0.887329		0.850667	0.0946253		19.31	19.053	19.484	19.364	19.592	19.61	19.303	19.745	19.883	19.761	19.808	19.99	19.647	18.203	19.127	19.159	19.271	19.472	19.276	19.005	19.086	19.123	19.549	19.105	19.45	19.511	19.683	19.485	19.203	18.741	19.289	19.345	19.332	19.114	19.056	19.205
Q9NPQ8	RIC8A	Undefined	0.0911613	0.166702	0.886318	0.225246		0.964579	0.871018		0.854923	0.0927092		15.881	15.671	15.468	15.627	15.906	15.971	15.979	16.03	16.335	15.991	16.55	16.29	16.188	16.013	16.185	15.968	15.687	15.777	15.773	15.877	15.033	15.704	15.687	15.722	15.954	15.725	16.216	16.581	16.037	15.671	15.893	15.487	16.207	15.616	15.613	15.569
P61601	NCALD	Neuron	0.0912462	0.166702	1.19551	0.49555		1.19701	0.490765		1.43104	0.0740873		17.566	18.078	17.303	17.368	17.378	17.299	17.603	16.769	16.546	16.003	16.387	15.902	16.833	16.732	18.072	18.346	17.724	17.533	17.966	18.467	17.604	17.787	16.222	16.383	17.568	16.112	17.421	15.874	17.419	17.148	17.443	17.587	18.175	17.65	17.821	17.379
P07197	NEFM	Undefined	0.0917269	0.167354	0.734179	0.102834		1.04521	0.951726		0.767373	0.192876		21.13	20.987	21.25	21.477	21.687	21.42	21.306	21.125	21.331	22.394	21.952	21.445	21.3	23.242	22.115	21.271	21.182	20.725	21.159	21.104	20.937	20.617	20.693	21.309	21.261	20.706	21.467	20.549	22.043	23.106	20.51	21.397	21.021	21.098	20.849	20.534
Q13554	CAMK2B	Undefined	0.0921359	0.167875	1.11733	0.587551		1.1551	0.41081		1.29062	0.0759356		20.423	20.189	19.917	20.107	20.14	19.828	19.767	19.634	19.715	19.355	19.26	19.145	19.944	18.624	19.95	20.32	20.483	20.303	20.275	20.45	20.284	20.316	19.347	19.155	20.109	19.382	19.852	19.22	19.739	19.062	19.995	20.332	20.403	20.401	20.368	20.245
P53041	PPP5C	Undefined	0.092457	0.168234	0.886587	0.636514		1.34375	0.0765331		1.19135	0.4008		17.486	17.387	17.216	17.118	17.166	17.245	17.255	17.663	17.116	16.455	16.86	16.626	17.076	16.86	16.846	17.548	17.48	17.385	17.238	17.38	17.09	17.768	16.926	15.12	17.423	15.356	16.441	16.768	17.068	16.8	16.897	17.314	17.42	17.527	16.529	17.654
Q16799	RTN1	Undefined	0.0926657	0.168387	1.1943	0.322538		1.10122	0.711122		1.31519	0.0809238		18.497	18.594	18.553	18.668	18.088	18.387	18.015	18.153	17.647	17.634	17.309	18.773	18.018	17.102	18.023	18.508	18.861	18.929	18.84	18.599	18.767	18.841	17.667	17.377	18.979	18.062	18.02	18.078	18.404	17.212	18.513	18.625	18.894	19.1	18.375	18.137
P56134	ATP5MF	Undefined	0.0928772	0.168546	1.69235	0.210999		1.1418	0.902291		1.93232	0.0987748		19.324	19.322	18.982	19.191	18.631	19.549	19.062	19.048	19.322	18.015	20.17	18.994	18.899	19.405	19.39	19.303	22.511	19.36	19.632	22.728	22.042	19.807	19.199	19.805	19.408	18.71	19.309	18.949	19.331	19.305	19.203	23.219	19.596	19.415	18.896	18.868
Q12906	ILF3	Undefined	0.0932584	0.169011	1.68302	0.173459		1.07466	0.965496		1.80868	0.113712		16.673	17.816	16.208	16.261	17.709	16.373	16.354	16.392	16.367	15.814	17.616	15.971	15.674	17.881	15.999	17.753	17.576	16.462	17.769	16.489	18.198	18.06	17.984	13.461	16.558	20.901	16.363	18.487	16.4	18.428	16.843	17.911	18.148	18.02	17.893	18.137
Q969Z3	MTARC2	Undefined	0.0938921	0.16948	0.901573	0.198757		0.97821	0.92667		0.881928	0.10417		16.818	16.83	17.377	17.17	17.343	17.4	17.322	17.273	17.49	17.275	17.301	17.398	17.257	17.093	16.949	16.875	16.764	16.769	17.054	16.818	17.1	16.927	17.465	17.556	16.923	17.632	17.181	17.112	16.806	17.183	16.959	17.213	16.628	17.085	17.113	16.955
P48556	PSMD8	Undefined	0.0938196	0.16948	0.915102	0.557759		0.899958	0.440932		0.823553	0.0768044		19.039	18.79	18.638	18.472	18.587	18.749	18.997	18.729	19.128	19.028	18.987	19.634	19.162	18.465	19.229	18.823	18.354	18.763	18.672	18.937	18.873	19.031	18.712	18.577	18.812	19.093	18.885	18.542	19.024	18.536	18.861	18.66	18.22	19.048	18.952	18.988
Q9UK22	FBXO2	Undefined	0.0936997	0.16948	1.13012	0.590119		1.17245	0.413261		1.32501	0.077319		19.316	20.048	18.543	19.346	18.894	18.443	19.247	18.672	18.307	18.258	18.036	18	18.632	19.69	19.145	19.419	19.429	19.259	19.457	19.594	19.631	19.381	18.291	18.268	18.916	18.427	18.27	18.836	18.931	19.51	18.62	19.451	19.188	19.507	19.446	19.127
P07437	TUBB	Undefined	0.0946554	0.170178	1.26554	0.274393		1.10225	0.796548		1.39494	0.0882913		21.207	21.568	20.344	20.806	20.53	20.396	20.613	20.258	20.818	20.406	20.346	20.638	20.575	20.631	21.753	21.201	21.752	21.307	21.658	21.801	21.334	21.532	20.017	19.694	21.042	20.045	21.219	20.801	21.34	20.773	21.535	21.526	21.726	21.478	21.353	21.185
P21291	CSRP1	Undefined	0.0945963	0.170178	1.20983	0.342146		1.11765	0.688872		1.35216	0.0814707		19.42	19.722	19.269	19.598	18.352	18.968	18.812	18.575	18.492	18.524	18.441	18.281	18.836	18.526	18.921	19.499	19.782	19.657	19.214	18.564	19.709	19.646	18.472	17.668	19.363	18.604	18.776	17.835	19.92	19.251	20.023	19.801	19.125	19.493	19.371	19.04
P60033	CD81	Undefined	0.0945139	0.170178	1.3989	0.522211		1.41781	0.483736		1.98338	0.0771661		17.026	17.794	16.323	17.331	16.363	16.696	17.124	15.977	14.903	14.979	NA	14.04	14.031	17.026	16.187	17.515	17.501	17.785	17.62	17.441	17.831	18.175	14.272	NA	17.493	14.688	15.313	13.482	16.299	17.106	16.672	17.687	17.605	17.085	17.69	17.103
Q99572	P2RX7	Undefined	0.0948491	0.1703	1.17604	0.446341		1.14466	0.502872		1.34616	0.0781118		15.319	16.677	14.964	15.662	NA	15.811	15.538	14.817	NA	NA	NA	NA	NA	16.426	14.72	16.092	15.596	15.648	15.623	15.965	15.523	15.748	NA	NA	15.736	NA	15.606	15.146	16.186	16.505	15.794	15.909	15.767	16.13	15.956	15.939
Q9BTW9	TBCD	Undefined	0.0951472	0.17061	0.888607	0.134721		1.00101	0.999847		0.8895	0.147536		16.493	16.56	16.696	16.418	16.822	15.963	16.411	16.814	17.179	16.523	16.578	16.27	16.802	16.934	16.824	16.298	16.153	16.346	16.476	16.511	16.431	16.409	16.343	16.611	16.519	16.316	16.69	16.437	16.576	16.723	16.341	16.554	16.655	16.136	16.353	16.316
P35268	RPL22	Undefined	0.0960667	0.171127	0.907868	0.200213		0.980131	0.930257		0.889829	0.107071		19.498	19.438	19.266	19.186	19.311	19.388	19.573	19.589	19.083	19.259	19.358	19.506	19.252	19.145	19.175	19.188	19.13	19.373	19.304	19.122	19.417	19.159	19.525	19.639	19.073	19.392	18.956	18.667	18.977	18.991	19.218	19.029	18.836	19.286	19.475	19.408
P63151	PPP2R2A	Undefined	0.0959863	0.171127	0.922758	0.233669		0.97606	0.872053		0.900668	0.0973242		18.04	17.943	18.099	17.862	18.097	18.121	18.054	18.048	18.16	18.194	17.994	18.2	18.128	17.829	17.87	18.014	18.046	18.004	17.958	18.184	17.878	17.84	17.911	17.835	18.226	17.936	18.176	17.324	17.933	17.633	17.928	17.983	17.939	18.01	17.869	17.833
P51149	RAB7A	Undefined	0.096002	0.171127	1.1152	0.287449		1.04926	0.779501		1.17013	0.0881254		20.469	20.601	19.926	20.222	19.869	19.811	20.125	19.856	19.832	19.786	19.783	19.82	19.979	20.294	20.35	20.417	20.471	20.528	20.419	20.421	20.46	20.448	19.713	19.509	20.131	19.728	19.956	19.826	20.158	20.522	20.581	20.209	20.15	20.404	20.685	20.514
P59768	GNG2	Ex	0.0959682	0.171127	1.12358	0.624843		1.17993	0.392114		1.32574	0.0801695		18.591	19.126	18.892	18.61	18.429	18.422	18.117	18.376	18.86	17.839	18.193	18.504	19.046	16.806	18.074	18.763	18.506	18.783	18.928	18.858	18.977	19.038	18.258	18.988	18.93	18.276	18.76	18.804	17.812	16.901	18.385	18.568	18.886	19.054	18.937	18.732
P13804	ETFA	Undefined	0.0959393	0.171127	1.04705	0.706773		1.08614	0.333386		1.13724	0.0834913		18.856	18.796	18.756	18.76	18.638	18.776	18.748	18.603	18.495	18.531	18.178	18.216	18.513	18.464	18.607	18.44	18.856	18.832	18.818	19.007	18.885	18.8	18.71	18.776	19.019	18.546	18.401	18.067	18.267	18.833	18.337	18.928	18.891	18.812	18.825	18.957
P50148	GNAQ	Undefined	0.0965557	0.171275	0.948835	0.295758		0.976147	0.767855		0.926203	0.0877506		19.559	19.571	19.4	19.756	19.852	19.567	19.666	19.603	19.814	19.739	19.699	19.613	19.908	19.672	19.366	19.788	19.457	19.609	19.424	19.471	19.523	19.435	19.663	19.525	19.519	19.534	19.916	19.5	19.482	19.63	19.749	19.401	19.428	19.513	19.701	19.709
P15259	PGAM2	Undefined	0.0966216	0.171275	1.19933	0.444048		1.14358	0.526732		1.37153	0.0815761		17.856	17.798	NA	16.976	NA	NA	17.231	NA	NA	16.403	NA	NA	NA	17.258	17.038	18.149	17.441	17.242	17.744	16.916	17.053	17.21	NA	NA	18.019	NA	NA	NA	17.719	17.628	17.215	17.889	NA	17.018	17.282	18.174
Q96FJ2	DYNLL2	Neuron	0.0966552	0.171275	1.21749	0.512569		1.2251	0.491394		1.49154	0.0788282		19.359	17.932	18.352	18.797	18.089	18.1	18.776	17.664	17.444	17.365	17.536	18.121	17.103	19.776	19.344	19.554	18.751	19.144	19.233	17.83	18.371	19.235	17.407	17.464	18.561	17.429	18.181	17.672	19.499	18.67	19.55	19.056	17.994	18.199	19.623	19.492
Q5JRX3	PITRM1	Undefined	0.0964852	0.171275	1.05932	0.87551		0.77873	0.0946522		0.824924	0.249453		15.351	15.572	15.74	15.332	15.049	15.247	15.695	15.603	16.308	15.924	16.748	15.75	16.064	15.941	15.578	15.396	15.874	16.354	15.319	16.391	15.345	15.169	16.473	16.008	15.579	15.67	16.109	15.619	15.348	15.966	16.339	16.014	15.272	15.234	15.505	16.091
Q9NZJ4	SACS	Undefined	0.0968674	0.171427	2.03063	0.147721		1.00945	0.999643		2.04982	0.14075		17.119	17.129	NA	17.017	17.261	14.056	17.166	13.966	14.234	14.577	14.578	13.832	17.44	14.823	15.747	17.005	17.229	17.08	16.911	13.226	17.176	16.947	13.786	18.094	18.217	NA	18.516	NA	16.685	14.817	17.563	15.613	16.957	17.147	16.737	17.223
Q6ZVM7	TOM1L2	Undefined	0.0971706	0.171515	0.839765	0.15334		0.990806	0.994497		0.832045	0.134446		18.532	17.752	18.66	17.963	19.099	18.495	18.047	18.574	18.986	19.104	19.099	18.715	19.039	18.68	19.111	18	18.629	18.444	18.285	18.578	17.964	18.297	18.486	19.061	18.091	18.099	18.867	18.842	17.946	18.54	18.353	18.467	18.609	18.467	18.221	18.383
P42126	ECI1	Undefined	0.09713	0.171515	1.12476	0.257898		1.04332	0.833541		1.17349	0.0939045		17.667	18.021	17.564	17.44	17.218	17.465	17.416	17.221	17.051	17.321	16.834	17.156	17.03	17.587	17.457	17.784	17.523	17.707	17.82	17.624	17.791	17.73	17.259	16.964	17.502	17.251	17.593	17.14	17.07	18.107	17.66	17.699	17.782	17.713	17.832	17.718
P18621	RPL17	Undefined	0.0980421	0.171906	0.778751	0.0893956		1.07527	0.805853		0.837368	0.296049		15.587	15.414	15.144	15.305	15.331	15.264	15.655	15.181	16.752	16.523	14.627	16.75	15.004	15.544	15.458	14.956	15.362	15.757	15.61	15.23	15.647	15.475	15.129	14.927	15.254	14.938	14.873	14.827	14.777	15.187	15.387	15.115	15.249	15.759	15.772	15.333
O15371	EIF3D	Undefined	0.097968	0.171906	0.914014	0.123431		1.00648	0.988656		0.919933	0.171739		16.762	16.522	16.525	16.73	16.622	16.623	16.852	16.112	16.624	16.747	16.596	16.668	16.793	16.621	16.869	16.31	16.365	16.77	16.728	16.522	16.565	16.623	16.405	16.161	16.74	16.281	16.481	16.321	16.508	16.8	16.655	16.417	16.457	16.668	16.598	16.775
Q9BUF5	TUBB6	Undefined	0.0975776	0.171906	0.923612	0.221578		0.979403	0.898192		0.904588	0.102603		23.798	23.752	24.072	24.059	24.279	24.078	24.111	24.119	24.088	24.132	23.891	23.953	24.086	23.603	23.953	23.963	23.896	23.657	23.685	23.912	23.799	23.698	23.96	24.202	23.993	24.013	24.31	23.646	24.032	23.486	23.886	24.064	23.934	23.799	23.601	23.825
P55884	EIF3B	Undefined	0.0981025	0.171906	1.09973	0.231892		0.887478	0.104822		0.975987	0.908417		16.226	16.171	15.786	16.089	16.208	15.719	15.92	16.088	15.918	16.022	16.268	16.528	16.02	15.498	16.148	16.09	15.953	16.445	16.231	15.957	16.217	15.975	16.105	16.711	15.877	16.376	15.856	16.196	16.225	16.448	16.182	16.141	15.761	16.341	16.305	16.132
P25325	MPST	Undefined	0.0977084	0.171906	0.862689	0.346896		0.916372	0.675341		0.790544	0.0830861		16.018	16.153	NA	16.247	16.852	16.542	17.05	NA	16.959	17.157	16.823	17.064	17.232	16.315	16.183	15.953	16.197	16.12	16.247	16.109	16.211	16.169	16.614	16.45	17.045	NA	16.87	16.234	16.949	17.115	16.438	16.417	16.14	16.205	16.289	16.408
P31946	YWHAB	Neuron	0.0981529	0.171906	1.22151	0.38448		1.14472	0.642568		1.39829	0.0826032		21.783	21.908	20.944	21.498	21.191	20.576	21.359	20.549	20.6	20.608	20.631	20.469	21.424	22.151	22.223	21.968	21.963	21.53	22.007	22.017	21.969	21.673	20.29	20.693	21.21	19.845	21.437	20.861	21.97	22.18	22.114	21.949	21.866	21.768	22.06	21.868
P40121	CAPG	Undefined	0.0987241	0.172626	1.33174	0.16349		1.02357	0.9875		1.36314	0.130182		15.538	16.37	13.66	15.346	14.864	15.649	15.946	13.996	16.161	15.6	15.517	16.743	15.399	15.763	15.392	16.002	15.653	15.313	15.506	15.975	15.24	16.123	15.626	15.598	15.263	15.687	15.64	16.73	16.44	16.356	16.868	16.078	15.425	15.759	16.068	15.751
Q13938	CAPS	Undefined	0.0990734	0.172626	1.78929	0.388457		1.4896	0.62744		2.66531	0.0825328		17.837	19.952	17.643	11.934	14.094	16.894	15.68	14.286	15.042	NA	15.262	15.005	18.578	16.893	16.39	19.884	14.341	18.401	18.078	16.702	14.847	17.55	16.885	15.083	15.534	18.145	16.947	14.344	17.828	18.142	18.422	19.063	17.594	17.562	17.225	18.002
P49441	INPP1	Undefined	0.099035	0.172626	1.16009	0.423418		1.1215	0.596212		1.30104	0.0819955		18.444	18.006	17.873	18.272	18.19	18.25	18.382	18.067	17.694	17.964	15.782	17.542	17.937	17.827	18.002	18.04	18.472	18.387	18.251	18.603	17.954	17.974	17.757	18.543	18.393	17.898	17.744	17.036	18.166	18.13	18.194	18.231	18.529	17.964	17.857	18.677
Q9P0K1	ADAM22	In	0.0990555	0.172626	1.05256	0.917528		1.24801	0.212765		1.31361	0.107418		16.73	16.779	16.213	16.975	16.914	16.664	16.74	16.413	16.173	15.977	15.561	15.856	15.901	16.392	16.676	16.72	17.251	16.711	16.726	17.209	16.95	16.979	15.865	15.652	16.973	16.134	16.105	14.96	16.587	16.426	16.296	17.057	17.221	17.169	17.173	16.83
O95630	STAMBP	Undefined	0.0992623	0.172733	0.513309	0.0841698		1.44346	0.425231		0.74094	0.597819		15.848	15.967	16.692	16.428	15.755	17.119	16.567	16.634	NA	NA	16.659	NA	17.596	16.222	16.579	16.319	12.601	15.767	12.403	15.559	15.342	12.134	16.953	16.707	15.825	16.611	17.649	16.843	16.395	16.043	NA	15.835	15.815	15.492	15.764	16.005
P0CG47	UBB	Undefined	0.0996862	0.173249	1.08529	0.549776		1.09717	0.465548		1.19075	0.0817291		22.875	22.741	22.525	22.624	22.279	22.357	22.196	22.275	22.367	22.554	22.467	22.124	22.519	22.897	22.921	22.712	23.003	22.74	22.764	22.802	22.804	22.812	22.047	21.669	22.559	22.088	22.401	22.395	23.159	23.014	23.156	22.905	22.623	22.861	22.776	22.992
Q96A00	PPP1R14A	Undefined	0.100199	0.173917	0.960639	0.977589		0.700181	0.181896		0.672621	0.123959		13.374	14.955	13.869	14.755	16.033	15.751	16.252	14.961	14.89	14.955	15.598	14.583	14.947	15.211	15.062	15.726	13.741	13.716	15.291	14.92	15.531	13.798	14.328	14.957	15.703	NA	15.84	16.248	16.455	14.876	13.197	14.205	14.314	14.105	14.603	13.544
O75695	RP2	Undefined	0.100462	0.17415	1.16731	0.488389		1.15712	0.527791		1.35072	0.0822084		15.837	16.362	15.109	15.244	15.62	15.034	15.655	15.111	15.115	15.262	14.782	14.362	15.028	16.577	15.976	16.17	16.069	15.888	15.76	15.629	16.003	15.689	13.928	15.432	15.683	15.207	15.14	15.42	16.072	16.072	15.888	15.922	16.027	16.266	16.143	15.739
Q9HBH5	RDH14	Undefined	0.100827	0.17456	0.948621	0.632369		0.927635	0.399341		0.879974	0.0845304		16.927	16.71	17.042	16.868	17.029	16.897	16.828	17.067	17.276	17.253	17.19	17.245	17.216	16.705	17.025	16.871	16.693	16.948	16.641	16.603	16.793	16.722	17.234	17.067	16.72	17.15	17.723	17.272	16.926	16.672	17.044	16.75	16.762	16.699	16.701	17.082
P52272	HNRNPM	Undefined	0.101232	0.175037	0.884027	0.359649		1.21322	0.0888485		1.07252	0.722059		19.086	18.645	18.868	18.992	18.948	19.214	19.067	18.973	18.8	18.934	18.923	18.795	18.897	17.618	18.456	18.416	18.214	18.865	19.007	18.443	18.505	18.6	18.806	18.645	19.061	18.983	18.795	18.595	18.735	18.278	18.237	18.807	18.572	18.932	18.847	18.851
O96000	NDUFB10	Undefined	0.101406	0.175115	1.25701	0.116432		0.971801	0.965014		1.22157	0.198314		19.081	19.158	17.912	18.593	18.378	18.335	18.477	18.178	18.45	17.857	17.897	17.943	18.3	19.756	19.185	18.638	19.244	18.802	18.931	19.042	19.216	19.06	18.222	19.27	18.294	18.974	18.32	18.026	18.852	19.519	18.87	18.956	18.676	19.058	19.103	18.784
P69905	HBA1	Undefined	0.101798	0.175568	0.771593	0.446777		1.59065	0.0847456		1.22734	0.611822		23.425	22.644	22.016	21.696	21.309	22.642	23.337	22.534	22.484	23.41	21.906	23.297	22.501	22.05	22.99	22.081	22.675	22.587	19.806	22.226	21.773	22.574	22.523	21.961	22.474	21.614	22.546	20.938	23.356	23.414	22.257	21.653	23.914	21.453	22.568	22.746
P02675	FGB	Undefined	0.102507	0.176503	1.43589	0.2488		1.12085	0.866673		1.60941	0.102647		17.774	17.716	16.396	16.579	17.648	17.458	17.433	17.875	16.321	17.009	15.944	16.479	15.646	15.537	17.158	15.973	18.935	17.827	16.544	18.492	16.199	17.849	17.735	18.465	16.991	17.163	17.607	16.064	16.134	18.514	17.697	17.308	17.607	16.783	18.603	16.856
Q9Y678	COPG1	Undefined	0.102731	0.176503	0.833192	0.269167		0.935156	0.833065		0.779165	0.0988926		14.808	14.722	15.854	14.739	14.634	14.944	14.866	15.47	15.93	15.329	15.137	15.185	15.779	14.965	15.435	14.289	14.338	14.851	14.949	14.179	14.917	14.569	14.837	15.11	15.375	15.493	14.789	15.336	15.36	14.974	15.405	14.039	15.151	14.826	14.631	14.658
Q9H4A3	WNK1	Undefined	0.1027	0.176503	0.969441	0.835143		0.918303	0.267865		0.89024	0.0990866		16.285	16.389	16.554	16.482	16.525	16.653	16.23	16.436	16.663	16.919	16.768	16.685	16.181	16.281	16.14	16.556	16.495	16.468	16.432	16.424	16.336	16.244	16.477	16.591	16.425	16.753	16.343	16.379	16.362	16.473	16.196	16.583	16.295	16.372	15.855	16.224
Q9UPN3	MACF1	Ast	0.103297	0.177251	0.949828	0.256432		0.983045	0.85625		0.933723	0.102049		16.992	16.983	16.976	16.825	16.838	16.861	16.774	16.867	16.958	17.049	16.886	17.064	17.019	16.871	16.705	17.069	16.852	17.098	16.671	16.881	16.722	16.781	16.732	16.559	16.793	16.947	16.713	16.755	16.856	17.012	16.95	16.933	16.681	16.761	16.965	16.974
P02042	HBD	Undefined	0.104036	0.178294	0.837832	0.648746		1.54064	0.0867251		1.2908	0.422172		20.33	19.912	18.631	18.544	18.996	19.123	19.923	19.634	19.113	20.141	18.921	20.018	18.549	19.211	19.808	19.161	19.715	19.399	17.415	19.286	18.895	19.84	19.496	19.005	19.462	18.675	19.713	18.458	19.177	19.077	19.386	17.932	20.974	18.66	20.095	19.348
Q9BR01	SULT4A1	Neuron	0.10521	0.180078	1.11386	0.513783		1.1134	0.516377		1.24017	0.0863313		17.297	17.008	16.7	17.129	16.668	16.886	16.766	16.43	15.873	16.312	15.994	15.703	16.348	16.813	16.637	17.087	17.131	16.975	16.971	17.093	17.134	17.061	16.198	16.359	16.874	16.165	16.189	15.889	16.632	17.158	16.708	17.073	17.043	17.07	16.869	17.162
P49802	RGS7	Neuron	0.105434	0.180235	1.15271	0.351896		1.08345	0.712723		1.24891	0.0919276		17.247	17.125	17.2	17.345	16.626	16.896	16.943	16.255	16.53	16.145	15.619	16.053	16.665	17.029	16.905	16.784	17.438	17.15	16.831	17.555	17.405	17.208	16.709	16.968	16.697	16.266	16.925	16.751	16.356	16.363	17.163	17.03	17.21	17.193	17.196	17.125
Q6P587	FAHD1	Undefined	0.106458	0.181526	0.746967	0.0874631		1.14797	0.563641		0.857495	0.502944		17.064	17.206	16.801	16.956	17.125	17.536	17.424	17.558	17.524	17.749	17.76	17.292	17.973	17.466	16.743	16.634	16.696	16.925	16.368	17.653	17.219	17.208	15.13	17.451	16.626	16.379	18.336	17.512	16.928	16.791	16.932	17.21	16.849	17.004	17.419	17.127
Q9BVA1	TUBB2B	Undefined	0.106428	0.181526	1.39311	0.31598		1.16896	0.769743		1.62849	0.0964793		18.468	19.42	17.896	18.876	17.491	17.838	18.925	16.972	16.322	16.643	16.502	16.847	17.667	18.646	18.218	19.584	18.672	19.318	19.143	18.823	19.592	18.386	16.558	16.56	18.892	16.389	17.562	16.61	18.469	18.602	19.006	18.569	18.491	18.404	18.805	18.367
Q00796	SORD	Undefined	0.106982	0.181963	1.02332	0.96925		1.18724	0.190814		1.21492	0.129605		18.541	18.886	18.965	18.57	18.707	19.23	18.845	19.088	19.073	19.256	18.982	19.092	18.683	18.903	18.602	20.062	18.388	18.791	18.81	18.902	18.131	18.736	18.854	18.955	18.998	19.21	18.897	18.819	19.756	18.359	19.182	19.591	18.663	18.667	19.076	19.226
P15374	UCHL3	Undefined	0.106927	0.181963	1.01675	0.978823		1.16342	0.182851		1.1829	0.133986		16.102	16.618	15.629	16.357	16.146	15.939	16.254	16.275	15.577	15.517	15.723	15.896	16.04	16.883	16.479	16.727	16.127	16.228	16.34	16.349	16.362	16.218	15.816	16.144	16.122	15.613	15.893	15.505	16.632	15.778	16.06	16.154	15.965	16.331	16.685	15.992
Q7L266	ASRGL1	Undefined	0.107918	0.183325	1.15573	0.599538		1.20063	0.4449		1.38761	0.089673		18.586	18.47	17.899	18.442	18.041	17.787	18.531	17.767	17.765	18.414	18.103	17.925	18.012	19.716	18.833	19.338	18.79	18.576	18.778	18.664	18.823	18.777	17.305	17.298	18.556	17.432	17.584	18.126	19.438	19.73	18.703	19.237	18.542	18.93	18.83	19.006
Q15147	PLCB4	Undefined	0.10821	0.183361	1.19535	0.372733		1.11401	0.69252		1.33164	0.0932533		16.979	16.698	16.54	16.421	16.504	16.4	15.883	16.343	16.566	16.411	16.5	16.673	16.552	14.242	17.273	16.631	16.784	16.704	16.661	16.723	16.573	16.678	16.418	16.161	16.851	16.56	16.278	16.356	17.453	16.775	16.897	16.032	16.698	16.777	16.916	16.949
P45880	VDAC2	Undefined	0.108189	0.183361	1.23168	0.478411		1.20166	0.562405		1.48007	0.0892406		20.236	20.256	19.483	20.103	19.258	19.28	19.474	18.558	18.392	18.416	18.144	18.417	18.83	20.479	19.782	19.937	20.505	20.167	19.995	20.402	20.287	20.034	18.431	18.421	19.481	18.523	18.89	17.899	19.476	20.688	20.056	20.134	19.932	20.23	20.243	20.064
Q9NVA2	SEPTIN11	Undefined	0.108629	0.183841	0.854938	0.0940794		1.05646	0.735704		0.90321	0.367047		18.932	18.912	19.23	18.997	19.219	19.494	19.005	19.299	19.734	19.58	19.371	19.587	19.621	18.942	18.823	19.332	18.856	18.977	18.933	18.714	18.689	18.824	19.004	18.995	19.269	19.499	19.537	19.256	19.155	18.24	19.098	19.124	18.932	18.857	18.794	19.137
P15311	EZR	Undefined	0.10919	0.18456	1.25178	0.149894		0.99669	0.999565		1.24764	0.166986		17.759	18.455	17.334	17.785	17.732	16.218	18.384	17.81	17.743	17.572	18.204	18.455	18.331	19.022	18.63	18.854	17.766	18.052	18.381	18.305	17.996	18.103	18.078	18.387	17.994	18.343	17.474	18.949	18.884	18.554	18.46	18.523	18.218	18.243	18.352	18.323
Q9H0U4	RAB1B	Undefined	0.109656	0.185001	1.14663	0.119457		0.89486	0.239972		1.02607	0.925893		18.348	18.233	18.146	17.8	18.14	18.448	18.639	18.705	17.615	18.254	18.282	17.723	17.813	18.078	18.335	18.416	18.48	18.046	18.51	18.506	18.262	18.484	18.498	18.269	18.058	18.656	18.613	18.044	18.416	18.221	18.409	17.928	18.228	18.152	18.706	18.142
P07237	P4HB	Undefined	0.109861	0.185001	1.17884	0.282028		1.06322	0.834465		1.25336	0.105448		18.502	18.422	17.746	18.122	17.954	17.577	18.281	17.664	17.942	17.845	17.791	17.719	18.194	18.765	19.054	18.002	18.316	18.305	18.878	18.633	18.64	18.702	17.752	18.176	17.742	17.635	17.8	18.366	18.482	19.066	18.986	18.098	18.541	18.703	18.964	18.577
Q13617	CUL2	Undefined	0.109821	0.185001	1.17921	0.351646		1.09423	0.727515		1.29032	0.0965484		15.599	15.491	15.392	14.79	14.839	15.336	15.299	14.789	15.045	14.658	14.576	14.761	15.142	14.864	16.053	15.088	15.651	15.63	15.995	15.476	15.246	15.71	14.661	15.113	15.786	14.672	14.631	14.739	15.77	15.596	15.784	15.607	15.954	15.538	15.163	14.864
Q9C0C9	UBE2O	Undefined	0.110369	0.185603	1.10854	0.410837		1.07401	0.648957		1.19058	0.0932398		16.962	16.855	16.554	16.773	16.725	16.666	16.516	16.359	16.346	16.524	16.056	16.204	16.616	16.795	16.92	16.843	17.069	16.938	16.938	17.012	16.818	16.891	16.15	16.457	16.782	16.313	16.376	16.283	16.844	17.17	16.957	16.882	17.099	16.973	16.934	16.985
O75964	ATP5MG	Undefined	0.110492	0.185603	1.20327	0.57014		1.237	0.477714		1.48844	0.0913436		18.974	19.291	18.474	18.474	18.31	18.111	19.261	17.404	17.94	17.442	17.264	17.153	18.522	19.998	19.377	18.86	19.242	18.85	18.97	19.457	19.334	19.186	17.376	17.483	19.257	17.136	18.51	17.362	18.987	19.679	18.977	18.913	19.563	19.125	18.529	18.85
Q7Z6Z7	HUWE1	Undefined	0.111051	0.186312	0.959508	0.882059		1.19574	0.108843		1.14732	0.272084		17.576	16.976	16.815	17.014	16.811	16.737	16.758	16.919	16.91	16.938	16.824	16.511	17.033	16.602	17.228	16.957	17.127	17.168	16.818	16.683	16.846	17.015	16.496	16.798	16.738	16.506	16.97	16.69	16.903	16.885	17.008	16.57	17.17	16.811	17.059	17.011
Q15477	SKIV2L	Undefined	0.111537	0.186897	1.15366	0.569883		1.15342	0.449313		1.33066	0.101051		14.857	15.078	NA	14.488	NA	14.048	NA	NA	13.849	NA	NA	NA	NA	15.266	15.182	14.638	14.858	14.896	15.066	14.468	14.633	15.411	NA	NA	14.067	NA	NA	NA	15.378	14.899	15.447	15.072	15.344	15.083	14.875	15.242
Q02246	CNTN2	Oli	0.113482	0.189919	0.8608	0.138773		1.01222	0.986427		0.871315	0.195755		17.182	17.173	17.92	17.622	18.138	18.043	17.436	17.979	17.883	18.31	18.208	17.75	17.552	17.48	17.094	17.659	17.571	17.304	16.958	17.388	17.313	17.154	17.911	17.62	17.54	17.897	18.061	17.65	17.684	17.38	16.938	17.782	17.404	17.48	17.205	17.548
Q92930	RAB8B	Undefined	0.113675	0.190008	0.949219	0.713313		0.913781	0.37034		0.867378	0.0990339		15.897	15.974	16.606	16.641	16.328	16.587	16.548	16.279	16.637	16.448	16.3	16.33	16.434	16.64	16.186	16.35	16.021	15.9	16.052	16.272	16.183	16.136	16.284	16.34	16.779	17.028	16.445	16.159	16.59	16.267	16.215	15.998	16.079	16.139	16.005	15.938
Q96GW7	BCAN	OPC	0.114226	0.190694	1.1317	0.161629		1.00086	0.999907		1.13267	0.166686		19.715	19.037	19.532	19.579	19.228	19.812	19.388	19.27	19.781	19.762	19.271	19.185	19.599	20.082	19.876	19.876	19.384	20.063	19.837	19.433	19.82	19.739	19.425	19.567	20.105	19.648	19.386	19.601	20.291	19.726	19.613	20.022	19.669	19.572	19.534	19.47
Q9Y265	RUVBL1	Undefined	0.114436	0.190809	0.902503	0.115377		1.02172	0.904689		0.922103	0.262657		17.866	18.198	17.787	17.818	17.675	17.628	17.803	17.86	17.703	17.763	17.712	17.8	17.997	17.657	17.612	18.178	17.522	17.891	17.833	17.669	17.645	17.649	17.406	17.059	17.787	17.878	17.752	17.137	17.68	17.485	17.732	17.82	17.56	17.672	17.673	17.804
P08319	ADH4	Undefined	0.11516	0.191716	0.303769	0.216153		3.66112	0.130471		1.11214	0.985929		NA	17.001	NA	NA	17.08	NA	15.603	NA	NA	17.881	NA	NA	NA	17.452	13.807	17.297	NA	NA	15.552	11.626	NA	12.851	NA	NA	NA	NA	NA	NA	16.799	11.575	17.562	16.429	NA	NA	16.771	16.765
P12235	SLC25A4	Undefined	0.115262	0.191716	1.33341	0.446476		1.24667	0.620222		1.66232	0.0965165		19.146	20.087	18.548	19.025	18.276	17.968	17.926	17.645	17.513	17.207	17.298	16.831	17.911	20.184	19.221	18.425	20.096	19.289	19.26	20.218	20.115	19.903	17.392	17.631	18.324	17.112	17.612	17.094	18.785	19.426	19.065	18.875	19.163	19.899	19.394	19.59
Q05682	CALD1	Undefined	0.116256	0.192996	0.815838	0.247671		0.948539	0.907187		0.773854	0.121926		15.422	15.619	15.794	15.886	16.338	15.965	16.542	15.517	15.286	15.268	15.548	15.826	16.042	15.959	15.678	14.467	15.748	15.015	15.916	16.082	15.184	14.833	14.537	15.28	16.391	16.056	15.564	15.036	16.096	16.409	15.157	15.223	15.357	15.681	15.742	14.346
Q13057	COASY	Undefined	0.116477	0.192996	1.0307	0.897304		0.870573	0.116079		0.897303	0.271246		16.654	16.812	16.957	16.674	17.13	17.07	16.643	17.096	17.101	16.992	16.901	16.825	17.191	16.758	16.725	17.173	16.651	16.847	16.772	16.602	16.538	16.507	17.677	17.651	16.79	17.437	16.996	17.091	17.029	16.584	16.784	16.653	16.809	16.483	16.526	16.798
P07093	SERPINE2	Ex	0.116601	0.192996	1.04596	0.920296		1.20902	0.239653		1.26459	0.124944		16.056	15.689	15.909	15.778	15.166	15.767	16.367	15.447	15.645	15.366	15.474	15.303	15.829	16.612	16.032	16.407	15.722	16.332	14.543	15.739	15.887	15.873	15.476	15.635	16.044	15.418	15.661	15.193	16.28	16.6	16.43	15.92	16.326	15.567	16.72	16.392
Q06136	KDSR	Undefined	0.116379	0.192996	0.992585	0.995495		0.86127	0.176475		0.854884	0.157798		17.528	17.692	17.783	17.839	17.963	17.73	17.561	17.945	17.632	18	17.938	17.548	17.616	17.714	17.608	17.883	17.49	17.481	17.544	17.528	17.56	17.419	17.897	17.874	17.556	18.124	17.793	19.275	17.556	17.364	17.321	17.322	17.38	17.654	17.409	17.771
P13010	XRCC5	Undefined	0.117095	0.193576	0.937254	0.624441		0.918459	0.447526		0.86083	0.0982151		17.491	17.752	17.345	17.333	17.471	17.157	17.612	17.499	17.826	17.673	17.763	17.568	17.975	17.861	17.926	17.253	17.142	17.533	17.382	17.474	17.511	17.346	17.48	17.278	17.243	17.256	17.864	17.473	17.972	17.962	18.204	17.322	17.37	17.321	17.564	17.282
O43759	SYNGR1	Undefined	0.118178	0.193877	1.33123	0.158499		0.993718	0.999061		1.32287	0.180383		19.287	19.275	18.374	18.669	18.836	17.985	18.538	18.41	18.203	17.491	17.615	17.737	18.768	18.449	19.156	18.824	19.661	19.309	19.255	19.558	19.729	19.497	17.825	18.388	18.967	18.176	18.734	18.594	18.67	17.636	19.027	18.851	19.391	19.534	19.293	19.323
Q16836	HADH	Undefined	0.117723	0.193877	1.09188	0.206864		0.907218	0.147205		0.990572	0.981675		18.328	18.572	18.449	18.292	18.04	18.098	18.607	18.531	18.483	18.632	18.483	18.382	18.24	18.013	18.22	18.53	18.373	18.222	18.237	18.462	18.403	18.362	18.326	18.781	18.451	18.626	18.437	18.598	18.345	18.862	18.742	18.392	18.099	18.24	18.684	18.882
Q7L5D6	GET4	Undefined	0.118242	0.193877	1.07625	0.418323		1.05136	0.663686		1.13152	0.100558		16.951	16.817	16.67	16.915	16.836	16.94	16.675	16.645	16.584	16.539	16.823	16.455	16.828	16.228	16.576	16.732	16.656	16.869	16.941	16.783	16.766	16.974	17.128	16.721	16.927	16.841	16.585	16.989	16.437	16.644	16.884	16.638	16.911	16.708	16.509	16.678
Q9Y6R1	SLC4A4	Ast	0.118198	0.193877	1.09632	0.650194		1.13845	0.429002		1.2481	0.100002		17.7	17.902	17.139	17.427	17.166	17.129	17.579	16.839	17.197	17.031	17.033	16.824	17.412	18.019	18.098	17.44	17.88	17.644	17.811	17.961	17.962	17.862	16.819	16.963	17.327	16.841	16.888	16.846	17.672	18.005	18.063	17.533	17.882	17.861	18.135	17.655
P78324	SIRPA	Undefined	0.118115	0.193877	1.04303	0.822976		1.11118	0.304995		1.15899	0.111573		18.996	18.78	19.048	18.919	19.078	19.332	18.994	18.838	18.97	18.624	18.447	18.459	19.043	18.089	18.856	19.023	19.034	19.024	19.251	19.333	19.021	19.237	18.666	18.672	19.199	18.655	18.827	18.583	18.773	18.147	18.832	19.257	19.123	19.207	19.039	18.982
Q06323	PSME1	Undefined	0.118277	0.193877	1.02283	0.926458		1.10479	0.238183		1.13001	0.127955		18.38	18.385	17.774	18.005	18.437	17.628	17.985	18.263	17.893	18.483	18.419	18.405	18.693	17.934	18.24	18.431	18.282	18.378	18.288	18.199	18.19	18.383	18.085	18.31	18.149	17.852	17.871	17.869	18.498	18.278	18.577	18.1	18.322	18.483	18.331	18.514
P62333	PSMC6	Undefined	0.118019	0.193877	0.995303	0.998736		1.20268	0.157406		1.19704	0.181327		17.076	16.645	17.096	16.874	16.765	16.973	17.303	17.055	16.787	16.603	16.832	16.525	16.097	16.425	16.534	17.342	17.122	16.997	17.014	16.764	16.672	16.85	17.026	16.912	17.125	17.055	16.171	15.691	16.9	16.258	16.355	17.341	16.957	17.067	17.039	17.705
Q92783	STAM	Undefined	0.118822	0.194534	1.06597	0.762722		1.13621	0.346686		1.21117	0.10673		16.502	16.554	15.743	16.408	16.054	15.848	16.305	15.979	16.025	15.574	15.665	16.219	16.173	16.163	16.323	16.367	16.586	16.593	16.442	16.62	16.4	16.686	15.367	15.55	16.396	15.998	15.963	15.313	16.318	16.297	16.216	16.621	16.751	16.521	16.454	16.475
Q00587	CDC42EP1	Undefined	0.119933	0.196039	0.754748	0.115565		1.07714	0.852955		0.812966	0.3012		15.35	15.958	16.064	15.706	15.984	16.227	15.779	15.962	16.422	16.614	16.985	16.481	15.977	16.794	15.431	16.353	15.616	15.299	14.801	15.397	15.488	15.086	15.545	15.721	14.938	NA	16.746	16.361	16.131	16.421	15.742	15.493	15.675	15.163	14.756	15.503
P07339	CTSD	Undefined	0.12048	0.196039	1.32052	0.120511		0.94193	0.901707		1.24384	0.274968		20.392	20.522	19.496	20.354	19.677	19.592	20.077	20.419	19.85	19.616	19.531	19.47	20.224	20.5	21.184	19.874	20.452	20.507	21.079	20.784	21.294	21.301	20.516	20.525	19.532	19.915	19.049	20.271	20.101	20.774	21.408	19.972	20.173	21.052	21.289	20.642
P25713	MT3	Undefined	0.120509	0.196039	1.19271	0.453785		1.14437	0.627033		1.3649	0.101239		17.328	17.166	18.009	18.082	16.97	17.199	17.791	17.302	16.411	16.458	16.506	16.053	17.224	17.313	16.479	17.677	17.946	17.334	17.6	17.643	17.713	18.167	16.883	16.689	18.021	17.735	16.113	16.904	16.698	17.166	17.156	18.026	17.466	17.903	17.798	18.254
Q6PUV4	CPLX2	Neuron	0.120609	0.196039	1.2903	0.529299		1.28274	0.544625		1.65512	0.100004		18.31	18.73	17.18	17.888	16.822	16.916	17.271	16.611	17.043	15.948	16.323	16.619	17.081	17.178	18.33	17.125	18.884	18.362	18.798	18.582	18.849	19.081	16.726	15.644	17.391	15.875	16.405	16.677	17.983	16.547	18.421	17.941	18.468	19.133	18.577	17.801
P13797	PLS3	In	0.120522	0.196039	1.09393	0.79515		1.22186	0.328037		1.33663	0.110934		16.864	16.981	16.592	17.141	16.739	16.231	16.734	15.792	16.037	16.656	16.799	17.092	16.246	18.075	17.265	17.474	17.571	17.055	16.462	16.954	17.252	17.112	15.91	16.247	16.665	16.11	16.746	15.981	17.623	18.012	16.892	17.239	17.083	17.243	17.054	17.102
O00533	CHL1	Undefined	0.120322	0.196039	1.03904	0.930364		1.18982	0.238702		1.23628	0.130878		18.25	18.281	18.827	18.441	18.122	18.58	18.483	18.262	18.541	16.952	17.538	18.186	18.335	18.307	18.599	18.56	18.433	18.587	18.749	18.573	18.561	18.744	17.469	16.841	18.616	18.173	18.033	17.914	18.8	18.082	18.7	18.719	18.81	18.188	18.455	18.602
O43707	ACTN4	Undefined	0.121127	0.19641	0.87429	0.116179		1.03408	0.868085		0.904087	0.299643		17.595	17.907	17.96	17.956	17.497	17.4	17.899	17.225	17.572	17.561	17.655	17.737	17.701	18.298	17.703	17.72	17.656	17.531	17.4	17.724	17.653	17.362	17.17	17.152	17.247	17.195	17.558	17.299	17.966	18.158	17.485	17.737	17.435	17.592	17.394	17.646
Q14574	DSC3	Undefined	0.120997	0.19641	1.73151	0.370205		0.462667	0.118133		0.801112	0.860303		15.73	15.92	NA	NA	14.609	16.442	15.243	NA	NA	NA	15.425	NA	14.674	NA	15.502	16.414	NA	17.392	16.679	NA	14.243	16.702	17.125	NA	16.561	15.895	16.69	19.736	14.919	14.984	13.717	15.938	11.62	NA	NA	15.876
P10644	PRKAR1A	Undefined	0.121561	0.196878	1.05199	0.753493		1.10233	0.358804		1.15963	0.108424		16.48	16.745	15.99	16.501	16.41	16.567	16.192	16.165	16.142	16.169	16.054	16.218	16.304	16.657	16.268	17	16.836	16.837	16.605	16.539	16.485	16.454	15.947	15.883	16.509	16.005	16.416	15.475	16.442	16.459	16.464	16.644	16.654	16.652	16.709	16.684
P16157	ANK1	Undefined	0.122589	0.19807	0.78105	0.104513		1.15464	0.451343		0.901834	0.668835		16.443	15.919	16.258	15.947	16.415	16.582	16.337	16.529	16.515	17.002	16.572	16.884	16.356	16.169	16.48	15.275	16.052	15.95	15.193	16.132	15.688	15.901	16.473	16.276	16.101	16.321	16.687	15.932	16.463	16.8	15.887	15.823	16.758	15.618	16.059	15.75
P15531	NME1	Undefined	0.122523	0.19807	1.10176	0.531098		1.09905	0.547979		1.21089	0.101715		19.956	20.003	19.232	19.655	19.114	19.313	19.41	19.253	19.321	19.363	19.285	19.127	19.561	20.389	20.013	20.009	19.978	19.8	19.882	20.085	19.886	19.828	19.214	19.025	19.453	19.096	19.424	19.072	19.995	20.117	19.901	20.011	19.812	19.892	19.999	19.776
P49593	PPM1F	Undefined	0.123039	0.19856	0.905025	0.624487		0.879591	0.462142		0.796051	0.103357		16.177	16.096	17.138	16.197	16.491	17.155	16.395	17.221	16.957	17.397	17.026	16.779	16.325	16.225	16.539	16.377	16.268	15.968	16.322	16.277	16.031	16.134	17.075	17.662	16.296	17.118	16.937	17.054	16.563	16.268	16.139	16.367	16.402	16.01	16.112	16.258
Q9BPU6	DPYSL5	Undefined	0.12332	0.198777	0.950072	0.656179		1.12956	0.103572		1.07316	0.463743		19.372	19.508	19.72	19.606	19.483	20.104	19.414	19.741	19.848	19.871	19.623	19.691	19.703	19.247	19.433	19.733	19.611	19.772	19.792	19.676	19.398	19.563	19.491	19.252	19.936	19.295	19.714	19.269	19.796	19.266	19.242	19.923	19.974	19.684	19.453	19.631
P48066	SLC6A11	Undefined	0.124604	0.200608	1.23383	0.389535		1.13089	0.719983		1.39532	0.108842		19.132	19.531	18.757	18.959	18.926	18.821	19.01	18.358	17.973	18.183	17.941	17.872	18.657	20.168	19.513	19.306	19.86	19.494	19.488	20.199	19.678	19.292	18.107	18.334	18.988	17.879	18.561	17.872	19.091	19.866	19.423	19.393	19.746	19.749	19.856	19.03
Q08AE8	SPIRE1	Undefined	0.12484	0.20075	1.0908	0.609447		1.11205	0.479665		1.21302	0.104544		15.31	15.733	15.7	15.654	15.808	16.094	15.699	15.431	15.651	14.572	16.398	15.91	16.073	15.335	15.935	15.608	15.623	15.515	15.639	15.32	15.034	15.939	15.697	15.683	15.799	15.922	16.165	16.109	15.838	16.624	16.481	15.842	15.835	15.697	15.945	15.948
P05452	CLEC3B	Undefined	0.125126	0.200971	0.828234	0.720705		1.57641	0.111464		1.30564	0.473906		14.452	14.27	14.164	14.31	15.051	14.809	14.284	14.428	NA	15.298	NA	NA	NA	NA	NA	14.576	15.059	13.779	16.017	13.229	14.772	15.338	NA	NA	11.706	14.613	NA	NA	NA	NA	13.821	15.417	15.333	14.846	14.838	14.419
O75153	CLUH	Undefined	0.125665	0.201597	0.962136	0.958645		0.791661	0.225916		0.761685	0.14468		15.89	15.771	16.273	16.138	17.16	15.849	16.222	17.181	16.836	16.649	15.72	16.513	15.885	15.335	16.178	15.816	16.309	16.235	15.753	15.928	16.123	16.132	17.414	17.148	16.054	17.133	15.941	15.778	15.732	15.639	15.814	15.932	15.825	16.286	16.134	16.224
O75367	MACROH2A1	Undefined	0.126079	0.202024	0.925475	0.455986		0.943569	0.640298		0.87325	0.106468		18.031	18.29	18.249	17.831	17.927	18.113	18.054	18.067	18.568	18.554	18.563	18.516	18.644	18.58	18.359	18.177	17.958	18.239	17.83	18.156	17.812	17.918	17.885	18.232	18.051	18.072	18.633	18.329	18.501	18.63	18.425	18.064	18.01	17.904	18.051	18.208
Q9NZL4	HSPBP1	Undefined	0.126337	0.202197	1.16098	0.710971		1.26974	0.396683		1.47414	0.112334		15.943	15.709	15.627	15.417	15.561	15.047	14.995	15.256	15.403	14.861	NA	NA	15.242	15.908	15.594	15.94	15.804	15.821	15.626	16.016	15.841	15.893	15.264	NA	15.651	15.388	15.502	15.356	15.74	15.165	15.642	15.558	16.211	15.922	15.542	15.711
P00491	PNP	Undefined	0.127024	0.202579	1.30222	0.267609		1.07472	0.903513		1.39952	0.131375		16.434	16.301	15.58	15.954	15.132	15.303	15.708	15.984	16.108	15.841	15.617	15.582	16.203	16.982	16.768	16.356	16.025	16.203	15.816	16.035	15.826	16.373	15.875	15.364	15.825	15.834	15.225	19.026	17.186	17.257	17.333	16.579	16.767	15.92	16.261	16.701
Q96FW1	OTUB1	Undefined	0.126965	0.202579	1.11434	0.476492		1.09067	0.618925		1.21537	0.106623		19.601	19.543	18.896	19.134	19.043	18.705	18.985	18.664	18.713	18.592	18.536	18.309	19.03	19.487	19.521	19.573	19.581	19.377	19.266	19.493	19.43	19.324	18.491	18.608	19.015	18.353	19.016	18.442	19.522	19.323	19.428	19.404	19.295	19.371	19.306	19.445
P30084	ECHS1	Undefined	0.126902	0.202579	0.946916	0.568968		0.943062	0.522104		0.893001	0.105722		18.716	18.403	18.625	18.595	18.68	18.789	18.468	18.663	18.991	19.045	18.887	18.846	18.918	18.517	18.508	18.353	18.436	18.49	18.531	18.601	18.498	18.362	18.85	18.974	18.563	18.997	19.142	18.642	18.3	18.771	18.592	18.544	18.414	18.554	18.568	18.694
Q96FC7	PHYHIPL	Undefined	0.127498	0.202859	1.13016	0.721028		1.23109	0.394955		1.39133	0.111408		18.463	18.75	17.879	17.974	17.664	17.245	18.114	17.51	16.931	16.874	17.005	16.839	17.628	18.299	18.409	18.577	18.528	18.322	18.471	18.51	18.54	18.474	15.734	17.56	17.677	16.745	17.45	16.856	18.429	17.824	18.417	18.333	18.233	18.331	18.584	18.407
P48735	IDH2	Undefined	0.127471	0.202859	1.00356	0.997981		0.89731	0.166327		0.900501	0.195373		20.956	20.807	20.525	20.754	20.792	20.579	20.829	20.57	21.101	20.804	20.695	20.691	20.935	21.231	20.927	20.503	20.82	20.869	20.918	20.756	20.806	20.689	20.984	20.998	20.558	20.56	20.865	20.847	20.596	21.279	21.043	20.703	20.612	20.727	20.857	20.611
P45974	USP5	Undefined	0.128466	0.204158	1.01159	0.977853		1.1027	0.213149		1.11548	0.15633		19.329	19.082	19.18	19.194	19.161	19.168	18.93	19.025	18.77	18.799	18.572	18.51	18.896	18.501	19.147	19.102	19.254	19.223	19.184	19.263	19.26	19.011	18.72	18.691	19.093	18.979	18.935	18.344	18.945	18.715	18.762	19.257	19.128	19.333	19.108	19.16
O75131	CPNE3	Undefined	0.128848	0.204526	0.946864	0.663882		0.9255	0.44279		0.876322	0.109718		17.857	18.141	17.927	18.031	18.303	18.054	18.392	18.381	18.625	18.45	18.968	18.431	18.671	18.243	18.136	18.547	17.833	18.336	17.914	17.9	17.924	17.951	18.41	18.61	18.236	18.572	18.394	18.27	18.294	18.159	18.307	18.144	17.792	18.023	18.128	18.269
Q8NHG7	SVIP	Undefined	0.129152	0.204769	1.21549	0.231665		0.797179	0.152167		0.96896	0.962345		17.066	17.816	16.509	16.841	16.55	16.196	17.065	17.33	17.101	16.136	17.375	17.462	16.647	18.525	17.613	17.578	17.578	17.257	17.985	17.758	17.487	17.254	17.034	17.409	17.095	16.693	17.27	NA	17.523	17.346	17.188	17.08	17.212	17.37	17.407	16.996
Q13332	PTPRS	Undefined	0.129307	0.204775	1.05044	0.844242		1.13988	0.311413		1.19737	0.124087		16.392	16.355	16.138	16.115	16.123	15.942	15.941	15.832	16.064	15.513	15.532	15.936	16.423	15.939	16.448	16.6	16.48	16.419	16.254	16.576	16.326	16.334	15.357	15.582	16.333	15.607	16.08	15.427	16.378	15.734	16.388	16.556	16.585	16.526	16.281	16.362
P37840	SNCA	Undefined	0.129724	0.205196	1.1773	0.524504		1.16326	0.573908		1.36952	0.108268		17.008	17.254	17.751	16.545	15.991	16.933	16.102	16.279	17.148	16.179	15.966	15.886	16.54	16.047	16.459	16.928	17.629	16.976	16.805	17.022	17.5	17.447	15.456	14.902	16.796	16.309	17.336	15.972	17.152	16.639	17.526	16.963	17.083	17.14	17.047	17.122
O60282	KIF5C	Undefined	0.130971	0.206927	1.02815	0.907815		1.10927	0.27096		1.1405	0.135958		17.795	17.944	17.772	17.797	17.429	17.578	17.647	17.348	17.294	17.052	17.29	17.114	17.381	17.693	17.758	17.867	17.854	17.742	17.708	17.933	17.762	17.786	17.201	17.327	17.679	17.138	17.387	16.684	17.664	17.661	17.666	17.841	17.781	17.752	17.895	17.685
Q9NRW7	VPS45	Undefined	0.132144	0.208292	0.899534	0.224454		0.985561	0.971088		0.886546	0.156574		15.664	15.632	15.474	15.146	15.913	15.398	15.56	15.209	15.584	15.973	15.772	15.522	15.389	15.707	15.952	15.56	15.516	15.336	15.454	15.711	15.522	15.43	15.093	15.561	15.127	14.965	15.773	15.294	15.581	15.226	15.895	15.437	15.661	15.459	15.593	15.125
O95139	NDUFB6	Undefined	0.13245	0.208292	1.42063	0.262501		1.07923	0.936749		1.53319	0.142508		16.81	17.31	15.735	17.83	17.107	16.906	16.67	17.519	16.837	13.514	14.323	14.773	17.145	15.831	16.333	16.994	16.669	16.881	17.126	16.689	17.709	17.776	16.67	16.685	16.814	16.557	15.216	NA	15.936	17.191	17.328	16.519	16.49	17.331	17.55	17.024
Q9NQ86	TRIM36	Undefined	0.132263	0.208292	1.0479	0.956454		0.728788	0.14453		0.763694	0.251301		18.102	16.738	17.88	17.482	18.075	18.16	17.942	18.335	17.073	17.3	18.452	17.085	16.736	17.776	18.53	17.784	17.301	18.014	17.981	17.885	17.918	16.971	16.855	17.403	18.052	18.413	18.919	16.922	17.906	18.309	17.824	16.405	17.108	18.038	16.37	18.019
Q96T17	MAP7D2	Neuron	0.132359	0.208292	0.987373	0.998861		0.608108	0.188438		0.600429	0.182845		18.083	15.394	18.882	18.114	15.872	17.963	18.333	18.75	18.668	19.065	18.731	18.766	18.402	14.981	18.021	17.916	17.646	17.743	17.331	18.278	18.102	17.452	18.589	18.565	16.34	18.706	18.353	19.409	18.069	15.514	17.587	15.075	18.266	18.144	17.793	17.49
P00533	EGFR	Undefined	0.133131	0.20888	0.940622	0.454252		0.956904	0.661746		0.900085	0.113349		16.085	16.357	16.096	16.221	16.353	16.322	16.173	16.181	16.33	16.084	15.994	16.51	16.471	16.234	16.219	16.177	16.026	16.311	16.043	16.36	16.248	16.149	16.112	16.109	16.247	16.375	16.142	16.068	16.189	16.334	15.569	16.347	16.301	16.278	16.054	16.043
Q9BQA1	WDR77	Undefined	0.13305	0.20888	1.03438	0.919273		0.845813	0.130895		0.874888	0.301809		16.224	16.665	17.088	15.956	15.695	16.427	16.809	16.967	16.013	16.907	NA	NA	16.27	16.207	15.928	16.126	16.294	16.181	16.305	16.754	16.72	16.233	16.586	16.801	16.923	16.799	16.162	16.153	16.114	16.13	16.845	16.503	16.246	16.483	16.19	16.063
P10155	RO60	Undefined	0.13433	0.210273	1.1283	0.18712		1.00161	0.999689		1.13011	0.188705		15.451	15.57	15.505	15.611	15.611	15.289	15.875	15.225	15.799	15.527	15.546	15.037	16.114	16.09	15.805	15.937	15.403	15.503	15.655	15.67	15.854	15.71	15.429	15.757	15.727	15.366	15.577	16.365	16.179	16.268	16.045	15.788	15.803	15.595	15.79	15.758
P06727	APOA4	Undefined	0.134278	0.210273	0.371091	0.198918		0.921562	0.983844		0.341984	0.139573		15.331	13.491	18.397	17.14	16.919	16.242	15.785	17.687	NA	NA	NA	NA	NA	NA	NA	15.494	13.458	15.667	11.484	10.581	NA	13.946	16.57	17.254	13.249	17.93	16.034	NA	15.459	NA	17.144	15.712	13.062	13.579	13.426	13.895
O00217	NDUFS8	Undefined	0.134756	0.210697	1.24564	0.374817		1.11934	0.768261		1.39429	0.12106		18.155	17.766	16.896	17.599	17.093	16.804	17.678	16.73	16.611	16.566	16.311	16.587	17.147	18.759	18.211	17.693	18.368	18.01	17.986	17.971	18.25	18.192	16.323	16.987	17.48	16.208	17.056	16.896	17.354	18.474	17.996	17.84	17.971	18.103	17.839	17.367
Q9ULV4	CORO1C	Undefined	0.135082	0.210963	1.03111	0.930588		1.14415	0.261028		1.17974	0.145208		15.547	15.98	15.303	15.436	15.004	14.889	15.552	15.112	15.477	14.854	15.457	15.565	15.137	15.408	15.483	15.722	15.673	15.466	15.565	15.828	15.881	15.662	14.825	15.205	15.223	14.711	14.782	14.804	15.492	15.539	15.88	15.834	15.348	15.763	15.961	15.847
P45985	MAP2K4	Undefined	0.135536	0.211185	0.91237	0.383805		0.952313	0.758128		0.868863	0.120933		16.98	17.073	16.748	17.536	16.798	16.882	16.605	16.907	17.208	17.604	16.731	16.624	17.117	16.451	16.925	16.63	16.932	16.936	16.731	16.876	17.012	16.675	16.54	17.268	16.763	16.612	17.007	16.749	16.536	16.853	16.898	17.057	16.946	16.859	16.64	16.75
P0C7M8	CLEC2L	Undefined	0.135477	0.211185	0.776361	0.398628		0.865697	0.738171		0.672093	0.119431		16.088	16.147	18.009	17.743	17.248	18.374	17.955	17.927	17.074	18.382	16.928	16.363	17.744	17.612	16.809	16.445	16.631	16.238	16.475	16.799	16.551	17.417	18.007	18.039	17.974	18.046	17.464	17.178	16.31	16.946	15.4	16.715	16.894	17.772	15.999	15.463
P30837	ALDH1B1	Undefined	0.136331	0.211937	1.49865	0.141781		0.730421	0.288091		1.09464	0.902269		16.721	16.767	15.559	16.521	16.351	16.177	16.215	NA	14.837	16.033	16.675	16.246	16.524	16.848	17.525	20.135	16.895	16.706	17.435	17.128	17.031	17.155	16.195	NA	16.188	16.752	15.668	15.921	17.146	16.984	16.772	16.56	16.656	17.243	16.166	16.901
Q9Y496	KIF3A	Neuron	0.136321	0.211937	0.875187	0.184332		1.00056	0.999969		0.875675	0.196459		16.79	16.681	16.485	16.685	16.208	16.45	16.56	16.256	16.955	16.853	16.928	16.887	16.761	16.744	17.203	16.082	16.224	16.576	16.22	16.659	16.823	16.578	16.457	15.594	16.385	16.559	16.691	16.412	16.638	17.219	16.948	16.303	16.244	16.668	16.763	16.327
Q93034	CUL5	Undefined	0.136564	0.212056	0.856693	0.352596		0.932397	0.803874		0.798778	0.125916		16.747	16.94	17.511	17.207	17.504	17.486	17.328	17.708	17.602	17.788	17.418	17.326	17.576	16.902	16.568	17.736	16.689	16.721	16.626	16.561	16.76	16.775	17.265	17.706	17.414	17.246	17.967	17.085	17.302	16.654	16.841	16.368	16.594	16.727	16.477	16.865
P53677	AP3M2	Undefined	0.137633	0.212909	0.854923	0.15138		1.02248	0.960871		0.874138	0.255083		17.44	17.15	17.25	17.208	17.524	17.245	17.256	17.73	17.309	17.087	17.303	17.443	17.214	16.927	17.056	17.047	17.244	17.408	17.003	17.375	17.407	17.216	17.372	17.328	17.131	17.254	17.152	15.795	16.504	16.571	16.993	17.154	17.023	17.386	17.243	17.385
Q99536	VAT1	Undefined	0.137411	0.212909	0.902201	0.192463		0.998024	0.999363		0.900418	0.190544		19.752	20.136	19.75	20.319	19.776	19.829	19.774	19.975	19.831	19.791	20.251	20.335	20.006	20.168	20.032	19.962	19.731	19.908	19.763	19.506	20.042	19.811	19.274	19.817	19.591	19.649	20.109	19.8	19.93	20.108	20.33	19.773	19.278	19.979	20.002	20.141
Q8WZA9	IRGQ	Undefined	0.137441	0.212909	1.08982	0.56734		1.09241	0.549948		1.19053	0.115114		16.885	16.708	16.824	16.538	17.3	16.269	16.855	16.542	16.671	17.047	16.712	16.522	16.916	16.623	17.041	16.99	16.775	16.43	17.069	16.868	17.098	17.097	16.32	17.452	16.733	16.062	16.642	17.291	17.456	16.76	17.159	16.735	17.279	16.92	16.479	17.124
O14979	HNRNPDL	Ex	0.137741	0.212909	0.986381	0.987786		0.854953	0.214441		0.843309	0.173099		18.125	18.284	18.673	18.221	17.829	18.216	18.741	18.266	18.644	19.07	19.054	18.716	19.165	18.223	18.281	18.022	18.075	18.352	18.394	18.056	18.306	18.732	18.548	18.093	18.733	18.215	19.084	19.523	18.951	18.189	18.419	17.923	18.227	18.243	18.29	18.007
Q9UL25	RAB21	Undefined	0.137924	0.212948	1.04055	0.894604		1.14376	0.291293		1.19014	0.139826		16.447	16.827	16.7	17.005	16.352	16.31	16.4	16.454	15.97	15.777	15.947	16.153	16.008	16.474	16.312	16.054	16.669	16.616	16.761	16.628	17.557	16.683	16.562	16.038	16.622	16.123	16.021	15.591	16.191	16.177	16.103	16.465	16.678	16.687	16.594	16.46
O14980	XPO1	Undefined	0.138557	0.213682	0.900761	0.197391		0.996759	0.998366		0.897842	0.188448		16.629	16.772	16.263	16.472	16.458	16.202	16.186	16.499	16.597	16.736	16.768	16.68	16.482	16.595	16.274	16.514	16.537	16.608	16.281	16.605	16.594	16.593	16.315	16.075	16.244	16.243	16.648	15.766	16.278	16.319	16.088	16.396	16.402	16.538	16.718	16.615
P18206	VCL	Undefined	0.139563	0.21499	0.963251	0.642745		0.953045	0.484954		0.918022	0.118297		17.729	17.943	18.192	17.879	17.604	17.751	18.234	17.979	17.959	17.798	17.934	18.138	18.094	17.947	17.743	17.821	17.731	17.829	17.696	17.808	17.7	17.659	18.08	18.121	17.745	18.016	17.862	17.821	18.202	18.072	17.825	17.843	17.749	17.711	17.649	17.88
P22570	FDXR	Undefined	0.139757	0.215043	0.850259	0.289765		0.954682	0.900848		0.811727	0.142759		19.152	18.295	18.343	18.445	18.254	18.195	17.611	18.372	19.032	19.437	18.886	18.916	19.164	19.265	18.734	18.211	19.05	18.586	18.158	18.456	18.246	18.431	18.096	18.129	17.755	17.759	18.927	18.546	18.936	18.771	18.973	18.665	18.442	18.496	18.014	18.454
Q8WUM4	PDCD6IP	Undefined	0.139991	0.21516	0.922988	0.540969		1.16485	0.117932		1.07515	0.613717		17.934	17.895	18.18	18.118	18.123	18.137	17.977	18.136	18.042	18.272	17.173	18.074	17.714	17.782	17.526	18.163	17.928	17.981	17.996	18.097	17.853	17.862	17.203	18.095	18.155	17.893	18.014	16.989	18.122	17.897	16.924	18.06	18.057	17.986	17.89	18.275
Q8NE71	ABCF1	Undefined	0.14096	0.216159	0.903413	0.454888		0.931961	0.681631		0.841946	0.120996		15.428	14.503	15.197	15.373	15.306	15.074	15.494	15.357	15.767	15.236	15.31	14.369	15.489	14.738	14.979	14.916	15.23	15.365	14.739	15.204	14.504	15.394	15.052	14.884	15.318	14.953	15.43	15.189	14.703	14.861	14.708	14.5	15.149	14.519	15.413	15.125
Q9H9B4	SFXN1	Undefined	0.140804	0.216159	1.10116	0.708347		1.16321	0.432795		1.28088	0.122212		18.769	19.294	18.602	18.91	18.646	18.586	18.048	17.939	18.617	18.085	18.104	17.932	18.852	19.264	19.032	18.694	18.99	18.804	19.019	19.355	19.323	19.077	17.966	17.821	18.675	17.765	18.819	17.964	18.963	19.271	18.977	19.01	19.215	19.162	19.085	19.172
P01344	IGF2	Undefined	0.142875	0.218848	0.6951	0.379902		1.69506	0.122372		1.17823	0.767481		14.893	13.391	15.544	15.485	15.319	14.527	14.756	14.888	NA	NA	NA	NA	NA	NA	NA	14.33	14.731	NA	14.467	NA	13.934	13.322	NA	NA	NA	15.17	NA	NA	NA	NA	NA	14.036	14.234	14.441	14.857	15.448
P35606	COPB2	Undefined	0.143612	0.219729	0.910888	0.717215		0.86118	0.431488		0.784439	0.125169		17.687	17.584	17.233	17.43	18.151	17.282	17.748	17.859	17.744	18.188	17.635	18.38	17.648	16.161	17.682	17.292	17.32	17.697	17.357	17.207	17.694	17.358	18.357	18.04	16.964	18.295	17.914	17.988	16.999	15.838	17.565	17.096	17.003	17.442	17.421	17.586
Q9H269	VPS16	Undefined	0.144209	0.220145	0.83899	0.129899		1.05746	0.804758		0.887201	0.388076		16.122	15.786	15.76	15.151	16.091	15.571	15.704	15.347	15.757	15.697	15.453	15.516	16.003	14.968	15.77	15.005	15.311	15.559	15.109	15.413	15.339	14.994	15.952	15.016	15.143	15.771	15.832	15.494	14.983	15.766	15.603	15.112	15.961	15.556	15.31	15.886
Q99523	SORT1	Oli	0.144178	0.220145	1.13609	0.854701		0.632323	0.136366		0.718375	0.357236		13.879	16.478	13.774	16.926	17.188	16.738	16.179	16.454	16.062	16.496	16.96	NA	17.187	16.457	14.914	16.139	15.961	16.624	16.109	15.628	16.576	16.253	16.57	16.796	15.601	NA	16.252	19.23	15.457	16.07	15.308	15.795	14.487	15.943	15.996	16.418
Q9NSE4	IARS2	Undefined	0.145028	0.221146	0.917849	0.371656		0.96042	0.799079		0.881521	0.132896		17.373	17.347	17.267	17.304	17.272	17.178	17.407	16.918	17.553	17.346	17.049	17.103	17.457	17.899	17.578	17.091	17.336	17.139	17.249	17.463	17.389	17.284	17.17	17.163	16.994	16.809	17.521	16.984	17.053	17.711	17.053	17.027	17.294	17.147	17.38	17.289
P17568	NDUFB7	Undefined	0.145354	0.221214	1.14299	0.569641		1.14371	0.56664		1.30725	0.122258		16.936	17.268	16.5	17.24	16.864	16.31	16.585	16.712	16.028	15.791	15.732	16.107	16.185	17.52	16.968	16.36	17.325	17.234	17.041	17.358	17.507	17.383	16.4	16.63	16.696	16.896	16.442	15.469	16.027	17.323	16.323	17.433	17.129	17.341	17.267	16.828
Q13126	MTAP	Undefined	0.145399	0.221214	0.952842	0.927416		1.28262	0.149007		1.22213	0.295164		17.609	16.611	16.494	16.195	16.591	16.304	16.469	16.364	17.061	16.538	15.989	16.342	16.913	16.653	16.568	17.361	17.174	17.407	17.229	16.385	16.139	16.314	16.026	15.706	16.382	16.698	16.331	14.972	17.05	16.774	16.218	17.366	17.588	16.437	16.695	17.328
O75116	ROCK2	Undefined	0.146401	0.221645	0.869611	0.137229		1.03907	0.854656		0.903586	0.353633		16.696	16.738	16.659	16.347	16.863	16.674	16.508	17.362	16.529	17.085	17.22	16.604	16.589	16.639	16.886	16.85	16.746	16.748	16.198	16.802	16.714	16.328	16.34	16.079	16.665	16.461	16.72	16.488	16.471	16.545	16.779	16.849	16.201	16.625	16.565	16.398
P34949	MPI	Undefined	0.146238	0.221645	0.662086	0.165961		1.38408	0.275659		0.916381	0.918482		15.558	15.369	16.574	15.323	16.352	15.893	14.514	NA	14.8	NA	NA	NA	14.836	15.682	15.862	15.58	15.434	14.778	14.892	15.675	15.267	15.278	NA	NA	15.034	12.393	14.86	12.569	15.597	15.873	15.776	15.148	15.122	15.031	15.411	15.025
Q9H8H3	METTL7A	Undefined	0.146261	0.221645	1.18869	0.351716		1.07497	0.829368		1.2778	0.137385		18.079	18.93	17.954	18.743	18.237	17.769	18.144	18.124	17.394	17.119	17.082	17.214	17.438	18.523	17.901	18.401	18.473	18.365	18.619	18.833	18.87	18.717	17.738	17.938	17.905	17.786	17.381	17.28	17.669	18.718	17.858	18.247	18.411	18.727	18.703	18.225
Q9BX67	JAM3	Oli	0.146473	0.221645	1.09944	0.8608		1.27602	0.355717		1.4029	0.143675		17.938	17.587	17.738	18.487	17.748	17.863	17.991	16.662	NA	15.256	16.544	NA	17.115	17.639	17.689	18.127	17.584	17.964	17.451	17.326	17.432	17.752	NA	16.118	18.322	NA	17.786	NA	17.139	17.677	17.357	18.622	17.006	18.062	17.17	17.907
Q8N568	DCLK2	Undefined	0.1465	0.221645	1.02563	0.886812		1.08339	0.310579		1.11116	0.146285		17.249	17.567	17.15	17.158	17.187	17.259	17.372	16.989	17.174	16.91	16.833	16.839	17.386	17.183	17.066	17.749	17.139	17.34	17.175	17.172	17.126	17.007	17.115	17.052	17.288	17.14	17.328	16.567	17.527	16.909	17.427	17.429	17.288	17.196	17.355	17.545
Q9BQE5	APOL2	Undefined	0.147107	0.222315	1.03612	0.957471		1.22383	0.257017		1.26804	0.165668		17.079	17.046	16.195	16.771	16.759	16.205	17.198	15.881	16.212	15.944	15.937	17.019	16.82	16.395	17.102	16.817	16.49	17.305	17.06	17.027	17.162	17.043	16.653	15.968	17.019	16.421	15.659	16.565	16.371	15.829	16.564	17.061	17.295	17.018	17.198	16.55
P55058	PLTP	Undefined	0.147741	0.223025	1.01895	0.997412		1.59099	0.207159		1.62114	0.203293		17.484	16.297	18.165	17.428	17.729	18.557	17.591	17.995	NA	16.053	16.523	16.154	15.556	15.654	15.972	17.046	16.857	17.237	17.7	16.94	16.538	17.814	17.874	18.443	17.939	18.11	15.734	14.656	16.122	15.71	16.751	17.713	16.813	17.791	17.391	18.214
P13521	SCG2	Neuron	0.148148	0.223391	1.24826	0.184786		0.988937	0.995561		1.23445	0.226738		19.784	19.897	19.186	19.673	19.454	19.039	19.27	19.487	19.218	18.982	19.212	19.434	19.322	18.022	19.765	19.497	20.327	19.893	19.754	19.956	20.003	19.755	19.452	19.292	19.37	19.491	19.556	19.803	19.689	18.001	20.341	19.822	19.565	19.783	20.06	20.26
Q16658	FSCN1	Undefined	0.149032	0.224474	0.99247	0.990377		1.10857	0.179612		1.10023	0.237144		19.878	19.68	19.851	20.064	19.807	20.208	19.934	19.808	19.797	19.749	19.547	19.436	19.772	19.857	19.754	20.131	20.055	19.857	19.858	20.028	19.96	19.901	19.312	19.665	20.202	19.543	19.86	19.369	20.08	19.637	19.319	20.129	20.064	19.947	19.735	19.9
P45381	ASPA	Undefined	0.149609	0.22468	1.32281	0.308673		1.08789	0.896096		1.43907	0.150949		16.302	16.549	16.547	16.813	17.064	15.98	15.357	16.291	16.201	16.864	14.177	14.469	13.915	17.442	16.649	17.042	16.906	16.537	15.985	16.133	16.621	16.241	15.622	15.779	16.785	15.633	16.458	17.006	17.036	17.059	16.276	17.554	16.473	16.857	16.508	16.698
Q8IW45	NAXD	Undefined	0.149666	0.22468	1.12344	0.433666		1.07356	0.729679		1.20609	0.13123		17.176	17.22	16.372	17.017	17.32	16.398	16.487	16.486	16.281	16.201	15.922	16.359	16.567	16.937	16.665	16.933	17.135	17.108	16.989	17.072	17.046	16.857	17.228	16.048	16.736	16.157	16.398	16.195	16.744	17.178	16.898	17.05	16.791	16.944	16.819	17.064
Q9BX68	HINT2	Undefined	0.149389	0.22468	1.15818	0.464399		1.10661	0.691466		1.28165	0.128819		17.154	17.557	16.478	17.2	16.652	16.79	16.541	16.703	16.668	16.578	16.088	16.068	16.518	17.576	17.463	17.293	17.279	17.168	17.388	17.528	17.458	17.305	15.997	16.343	17.109	15.917	17.078	15.968	17.323	17.73	17.342	17.535	17.205	17.253	17.427	17.269
O75891	ALDH1L1	Undefined	0.150265	0.22533	1.23468	0.164964		0.839848	0.285453		1.03694	0.947243		17.606	18.175	17.816	18.002	18.261	17.186	17.95	16.86	17.537	18.375	17.943	17.558	17.768	18.733	17.663	18.596	17.691	18.099	18.227	18.388	17.659	18.196	17.89	18.017	17.755	17.9	17.661	18.044	18.652	19.213	18.14	18.411	17.343	18.095	18.468	18
Q9NQW6	ANLN	Undefined	0.151694	0.22672	0.78297	0.149456		1.19862	0.344373		0.938481	0.878		17.617	17.691	17.745	18.136	18.18	18.06	17.725	17.453	18.052	18.377	18.186	17.529	17.326	19.021	17.98	18.28	17.68	17.305	17.083	17.372	17.611	17.015	17.119	17.041	17.798	17.241	18.179	17.23	18.39	19.02	17.005	18.167	17.527	17.802	17.265	17.608
P09486	SPARC	Undefined	0.151364	0.22672	1.07525	0.636876		1.09207	0.516244		1.17424	0.128528		16.818	17.341	16.486	17.644	17.056	16.953	16.973	16.856	16.857	17.155	16.726	16.331	17.22	16.753	16.771	16.782	16.417	17.203	17.776	16.756	17.127	17.335	17.032	16.632	17.065	16.578	17.406	17.191	16.797	17.317	17.13	17.324	17.197	17.107	17.415	17.193
Q15126	PMVK	Undefined	0.151557	0.22672	0.989814	0.992198		0.865839	0.225507		0.85702	0.192405		16.599	17.039	17.032	16.395	17.116	16.814	17.257	17.631	17.447	17.907	17.011	17.529	17.255	17.171	17.397	16.898	16.884	17.123	16.506	17.094	17.154	16.838	17.059	17.864	16.861	16.941	17.151	17.872	17.396	17.346	17.55	17.032	16.988	17.023	16.911	16.596
Q9Y2I2	NTNG1	Neuron	0.152516	0.227697	0.841774	0.299525		0.954773	0.914187		0.803702	0.157636		15.519	15.428	15.836	15.506	15.933	15.837	15.225	15.598	15.853	15.568	15.489	15.633	15.926	17.822	15.676	15.844	15.825	15.561	15.463	15.898	15.739	15.743	15.525	15.488	15.858	15.566	15.723	15.457	15.382	14.393	15.198	15.586	15.921	15.695	15.499	15.612
Q14019	COTL1	Undefined	0.152933	0.227819	1.24021	0.348977		1.0876	0.848672		1.34885	0.145925		18.896	18.794	18.305	18.051	17.557	17.87	17.954	17.727	18.507	18.86	19.051	18.468	18.928	19.871	19.51	18.922	19.128	18.677	19.076	19.061	18.895	19.244	17.641	17.399	18.583	18.316	18.037	18.966	19.955	20.062	19.913	19.217	18.815	18.917	19.13	18.819
Q96A65	EXOC4	Ex	0.152908	0.227819	0.821057	0.864039		0.58021	0.337589		0.476385	0.148222		15.429	14.871	17.523	17.447	17.024	17.223	16.96	17.089	17.474	15.659	15.34	17.095	15.731	17.46	15.882	18.026	14.542	18.005	15.478	15.134	15.429	18.485	16.996	16.642	17.636	15.372	15.474	17.178	15.719	14.491	15.596	15.489	18.515	15.311	16.837	17.708
Q9NRG7	SDR39U1	Undefined	0.153314	0.228136	1.12411	0.41785		1.06749	0.758544		1.19997	0.136511		17.335	17.314	16.885	16.826	16.82	16.827	17.016	16.657	16.778	15.968	16.545	16.159	16.393	16.883	17.301	17.149	17.277	17.23	16.873	17.439	17.157	17.146	16.642	16.9	16.106	16.811	16.882	16.227	16.882	17.342	17.125	16.428	17.261	17.18	17.249	17.312
O00410	IPO5	Undefined	0.153713	0.228479	1.15032	0.601517		1.16299	0.554519		1.3378	0.129982		19.584	19.903	19.038	19.399	18.98	19.099	19.084	18.854	18.233	18.862	18.173	18.68	18.508	19.463	18.938	19.889	19.822	19.535	19.637	19.877	19.838	19.473	18.472	18.238	19.354	18.742	18.614	16.927	19.485	19.431	19.683	19.494	19.532	19.532	19.971	19.519
Q9Y2E4	DIP2C	Undefined	0.153956	0.22859	1.00965	0.995353		1.1923	0.222864		1.2038	0.199387		16.614	16.593	16.768	17.57	17.04	16.364	17.452	16.739	17.595	16.561	16.486	16.497	16.747	17.337	16.663	17.799	16.755	17.468	17.169	16.638	16.578	16.552	16.772	16.681	16.553	16.608	16.868	17.358	16.665	17.239	16.413	16.808	16.681	17.597	17.424	17.657
Q9Y305	ACOT9	Undefined	0.154537	0.229201	0.979839	0.970596		0.869053	0.25495		0.851532	0.179133		17.651	17.392	17.758	17.453	17.93	17.603	17.097	17.657	18.06	17.89	17.942	17.589	18.099	16.75	17.536	17.364	17.463	17.724	17.351	17.424	17.272	17.586	18.071	18.265	17.275	17.888	17.993	17.79	17.52	16.887	17.691	17.387	17.408	17.679	17.461	17.834
Q7Z6G3	NECAB2	In	0.154954	0.229567	1.01615	0.994018		1.29326	0.226576		1.31415	0.198438		18.275	17.987	18.243	17.692	17.183	18.257	17.508	17.869	18.072	17.48	17.424	17.872	18.129	15.545	17.321	17.333	17.815	18.141	18.059	18.287	17.883	17.929	17.376	17.348	18.304	18.089	18.308	17.606	17.398	15.185	17.823	18.182	18.426	18.043	17.905	18.273
P35080	PFN2	Undefined	0.156079	0.230479	1.17671	0.213442		1.00285	0.999507		1.18007	0.21251		19.158	19.518	18.484	18.93	18.474	18.464	18.521	18.425	18.292	18.333	18.632	18.469	18.524	19.265	18.949	19.299	19.241	18.983	19.28	19.293	19.148	19.208	18.145	18.618	18.963	18.185	18.64	18.598	19.048	18.973	19.268	19.013	18.921	19.135	19.285	19.055
Q12965	MYO1E	Undefined	0.156013	0.230479	0.779955	0.264727		1.3372	0.176239		1.04295	0.96126		14.818	14.586	14.127	14.784	14.712	14.612	14.922	13.599	14.251	14.87	14.669	13.994	14.394	15.692	15.367	14.641	14.674	14.326	13.486	14.18	14.27	13.889	13.446	NA	13.504	NA	14.562	13.741	15.295	15.241	14.496	15.124	14.095	14.685	13.382	13.732
Q9NQ79	CRTAC1	Undefined	0.156017	0.230479	0.949353	0.642071		1.12017	0.132181		1.06344	0.549624		17.765	17.67	17.593	17.996	17.508	18.045	17.578	17.155	17.604	17.768	17.324	17.443	17.594	17.955	17.538	17.66	17.886	17.664	17.719	17.293	17.52	17.558	17.623	17.583	17.128	17.223	17.736	17.342	17.451	17.789	17.797	17.922	17.742	17.536	17.513	17.743
Q00765	REEP5	Neuron	0.156403	0.230554	0.815195	0.249179		0.975209	0.978467		0.794985	0.185667		16.615	17.398	17.275	16.528	17.083	17.517	17.519	17.46	17.628	17.669	17.281	17.652	16.737	15.612	16.549	16.718	17.142	16.895	16.979	17.061	17.461	17.192	17.1	15.941	16.739	17.184	17.385	15.265	16.714	16.303	16.829	16.705	16.841	17.144	16.966	16.949
Q9HDC9	APMAP	Undefined	0.15647	0.230554	0.933869	0.44465		0.95876	0.732518		0.895356	0.137373		19.765	19.608	20.059	20.044	20.121	19.952	19.875	20.098	19.744	19.694	19.843	20.014	19.737	19.451	19.69	19.487	19.714	19.86	19.637	19.649	19.685	19.609	20.073	20.178	19.825	20.138	19.799	19.709	19.4	19.329	19.87	19.266	19.601	19.764	19.527	19.918
P62750	RPL23A	Undefined	0.156952	0.230763	1.10132	0.738648		1.17335	0.440605		1.29223	0.138214		18.605	18.454	17.49	17.792	17.255	17.488	18.358	17.2	17.169	17.154	16.89	17.243	17.458	18.04	18.038	17.881	18.288	18.624	18.377	18.241	18.595	18.089	17.024	16.968	17.628	17.02	17.182	16.639	17.679	18.201	18.068	18.08	17.719	18.392	18.567	18.281
Q92747	ARPC1A	Undefined	0.156907	0.230763	1.00016	0.999998		1.14211	0.209363		1.14229	0.218648		18.537	18.58	18.514	18.407	17.413	18.596	18.559	17.716	18.628	18.257	18.253	18.604	18.623	17.635	18.137	18.408	18.39	18.384	18.394	18.577	18.629	18.316	18.328	18.302	18.657	18.469	18.505	17.337	18.003	17.922	18.139	18.566	18.598	18.564	18.41	18.677
P35244	RPA3	Undefined	0.158727	0.232866	1.24282	0.262836		1.03377	0.968205		1.28479	0.182099		15.377	16.293	15.465	15.148	14.64	15.077	14.952	14.708	14.964	14.678	15.605	14.571	14.98	15.03	15.793	15.613	16.204	16.029	16.038	15.686	15.959	15.677	14.208	13.853	15.568	14.848	14.801	14.716	16.001	15.964	16.286	15.375	15.536	15.727	15.752	15.648
Q12931	TRAP1	Undefined	0.158667	0.232866	0.959317	0.649775		0.949992	0.520075		0.911343	0.135364		18.312	17.991	18.182	18.145	18.155	18.176	18.142	18.387	18.156	18.314	18.404	18.284	18.067	18.011	18.12	18.04	18.166	18.416	17.82	18.108	18.096	17.939	18.396	18.461	17.966	17.998	18.301	18.16	17.989	17.959	18.262	18.274	18.023	17.996	17.728	18.221
P24752	ACAT1	Undefined	0.159088	0.232926	1.10901	0.18139		0.988788	0.979001		1.09657	0.265394		19.655	19.649	19.288	19.457	19.268	19.173	19.39	19.338	19.042	19.266	19.117	19.022	19.263	19.261	19.472	19.587	19.453	19.557	19.532	19.751	19.774	19.663	19.27	19.409	19.333	19.074	19.133	19.121	19.141	19.97	19.592	19.51	19.067	19.274	19.68	19.746
P10515	DLAT	Undefined	0.159111	0.232926	0.925641	0.272529		0.986375	0.958484		0.913029	0.177949		20.772	20.442	20.684	20.634	20.803	20.797	20.682	20.633	21.015	21.121	20.884	20.83	20.913	20.798	20.941	20.612	20.627	20.64	20.529	20.731	20.643	20.582	20.728	21.048	20.584	20.555	20.974	20.497	20.627	20.767	20.818	20.655	20.777	20.672	20.621	20.817
Q9H3Z4	DNAJC5	Undefined	0.159788	0.233665	1.14328	0.580456		1.14125	0.58873		1.30477	0.135408		15.788	16.429	15.454	15.89	15.579	15.613	15.694	16.044	15.135	15.735	14.097	15.843	15.675	14.991	15.554	16.241	16.571	15.877	16.322	16.423	16.352	16.106	15.099	15.199	15.841	14.413	15.762	14.444	15.814	15.74	15.976	16.045	16.036	16.241	16.799	16.192
P05546	SERPIND1	Undefined	0.161443	0.235074	0.666721	0.222849		1.49725	0.225646		0.998246	0.999972		15.985	15.621	19.008	18.917	16.603	15.167	15.756	16.218	15.96	17.031	16.459	14.978	15.708	15.389	15.963	15.556	16.001	15.117	15.954	15.181	15.215	15.236	16.256	16.155	15.699	15.914	16.013	16.033	15.882	15.21	16.301	15.375	15.485	17.065	16.765	17.259
Q96C01	FAM136A	Undefined	0.161445	0.235074	0.893061	0.643699		0.864932	0.50083		0.772437	0.137721		16.813	15.674	16.129	16.492	16.743	16.101	15.691	NA	16.452	16.473	16.603	16.554	16.193	16.737	16.824	16.579	16.136	15.754	15.635	15.948	15.733	16.617	16.343	16.511	15.063	15.76	16.443	15.949	16.705	17.23	17.245	15.735	16.043	16.181	15.692	16.701
P46783	RPS10	Undefined	0.16139	0.235074	1.01404	0.98445		1.14326	0.248468		1.15931	0.195192		18.104	17.507	17.375	17.487	17.112	17.497	17.708	17.188	17.596	17.366	17.216	17.172	17.582	17.688	18.13	17.858	17.591	17.913	18.033	17.492	17.899	18.12	17.023	16.847	17.573	16.809	17.27	16.973	17.692	17.569	17.903	17.391	17.834	17.977	17.607	17.577
Q2M2I8	AAK1	Undefined	0.161038	0.235074	0.990652	0.987027		0.905393	0.244677		0.89693	0.197063		16.653	16.591	16.983	17.033	17.056	17.271	16.573	16.72	16.646	16.676	16.469	16.385	16.921	17.076	16.539	16.501	16.647	16.844	16.54	16.824	16.785	16.687	16.346	16.914	16.957	16.424	17.031	16.728	17.069	17.194	16.657	16.592	16.786	16.823	16.549	16.271
Q9BX66	SORBS1	Undefined	0.163052	0.237159	1.31993	0.196407		0.788947	0.274324		1.04135	0.965382		14.66	16.637	14.772	15.851	15.396	15.502	16.097	16.391	NA	13.98	NA	15.697	16.141	16.359	15.818	16.753	15.621	15.736	16.447	15.931	16.127	15.866	16.482	14.693	15.076	16.345	16.091	17.084	16.34	16.024	16.008	15.929	15.742	15.989	16.203	15.309
Q53GQ0	HSD17B12	In	0.163306	0.237273	1.32088	0.146761		0.912502	0.804498		1.20531	0.422631		16.614	16.685	16.081	15.338	16.166	14.209	16.168	16.226	15.713	14.017	15.848	16.795	16.016	17.022	16.577	16.088	16.565	16.607	16.669	16.456	16.856	16.488	16.36	15.109	16.216	16.829	16.473	15.902	16.297	16.729	16.22	15.753	16.085	16.483	16.466	16.19
O76070	SNCG	Undefined	0.163483	0.237276	1.16388	0.423185		1.08528	0.775523		1.26313	0.14689		20.27	20.033	20.338	20.095	18.955	20.387	19.519	19.635	20.12	20.201	19.809	19.735	20.009	19.265	19.949	19.805	20.732	20.487	20.528	20.358	20.522	20.685	19.291	18.51	20.437	19.779	19.935	19.811	20.475	19.91	20.446	20.377	20.489	20.843	20.152	19.837
Q9H9A6	LRRC40	Undefined	0.164733	0.238765	0.909705	0.193229		1.00816	0.987398		0.917131	0.261436		16.688	16.725	16.883	16.868	16.998	16.808	16.916	17.036	17.14	16.794	16.798	16.853	17.188	16.183	16.789	16.993	16.581	16.502	16.619	16.726	16.836	16.666	16.7	16.542	16.985	16.754	16.993	16.611	16.998	16.055	16.766	16.835	16.73	16.628	16.712	16.822
P68363	TUBA1B	Undefined	0.164861	0.238765	0.744417	0.263074		0.961405	0.975694		0.715687	0.192507		24.349	24.19	26.038	25.585	24.656	24.679	24.359	24.618	26.338	26.16	26.15	26.016	26.13	25.361	26.042	24.633	25.293	24.365	24.337	24.508	24.228	24.334	24.558	24.551	24.65	24.431	26.228	25.785	26.232	25.262	25.841	25.589	24.816	24.299	24.128	24.312
P52306	RAP1GDS1	Ex	0.165444	0.239355	1.03405	0.884527		1.1055	0.341997		1.14314	0.163228		19.365	18.967	18.74	18.847	18.731	18.464	18.512	18.566	18.772	18.556	18.469	18.318	19.087	18.755	19.118	18.829	19.1	19.245	18.782	18.846	19.205	19.033	18.365	18.202	18.629	18.265	18.847	18.48	18.811	18.975	19.177	18.861	18.881	19.193	19.124	19.259
P22303	ACHE	Undefined	0.166786	0.240525	0.873512	0.460039		0.919316	0.737605		0.803034	0.146781		17.039	16.425	18.191	16.962	17.5	18.023	17.926	18.124	17.109	17.955	17.583	16.957	16.898	16.745	17.212	16.652	17.621	17.014	16.949	17.023	16.859	17.077	17.299	18.143	17.663	17.14	17.051	17.584	17.249	16.538	17.042	17.049	17.287	16.696	16.874	16.808
Q15113	PCOLCE	Undefined	0.166606	0.240525	1.15623	0.699905		1.20499	0.557978		1.39325	0.143346		14.94	14.986	14.942	15.324	15.529	NA	14.986	14.757	14.2	NA	14.662	NA	NA	14.869	14.292	15.393	14.911	14.595	14.944	NA	15.159	14.65	NA	14.816	NA	15.661	NA	NA	NA	15.518	NA	15.315	NA	14.405	15.472	15.645
Q07954	LRP1	Undefined	0.166755	0.240525	1.15072	0.725676		1.24199	0.469954		1.42919	0.145966		18.412	18.148	17.122	17.824	16.098	16.418	18.016	18.4	17.818	17.897	17.784	17.798	16.588	17.102	17.605	18.394	17.697	18.699	18.042	17.981	17.57	18.073	16.059	16.714	17.893	19.778	17.358	18.049	17.167	16.88	17.452	18.939	17.463	18.069	18.312	18.511
A5YM72	CARNS1	Oli	0.168525	0.242331	0.855126	0.245636		0.988782	0.992453		0.845533	0.210829		17.543	17.621	17.426	17.832	18.171	17.83	17.446	17.682	18.253	18.352	18.209	17.888	17.972	18.447	17.973	17.847	17.954	17.56	17.348	17.27	17.604	17.294	17.605	17.484	17.987	17.113	18.297	17.679	18.281	18.36	17.259	17.995	17.456	17.674	17.251	17.424
O00139	KIF2A	Undefined	0.168575	0.242331	0.943046	0.329408		0.982957	0.90657		0.926973	0.170808		18.764	18.657	18.855	18.761	19.13	18.778	18.745	19.009	18.813	18.788	18.594	18.561	18.739	18.404	18.706	18.769	18.706	18.532	18.444	18.73	18.667	18.587	18.833	18.988	18.566	18.929	18.82	18.657	18.641	18.15	18.685	18.63	18.688	18.681	18.636	18.7
O95373	IPO7	Undefined	0.168466	0.242331	1.20543	0.378815		1.08057	0.843134		1.30255	0.159069		15.967	15.782	12.769	15.442	15.981	15.989	15.629	15.889	15.963	16.184	16.628	16.336	16.059	15.634	15.927	15.687	15.89	15.978	16.106	16.047	15.869	15.986	15.608	16.454	16.216	16.361	15.738	16.923	15.979	15.691	15.704	16.224	16.39	16.088	15.801	15.916
P20340	RAB6A	Undefined	0.168758	0.242338	1.06276	0.527177		1.04966	0.664663		1.11553	0.144813		18.385	18.629	18.133	18.29	18.246	18.207	18.335	17.988	18.171	18.388	18.255	18.142	18.316	18.831	18.574	18.594	18.525	18.444	18.714	18.587	18.514	18.333	18.056	18.053	18.342	17.962	18.289	18.362	18.614	18.789	18.443	18.62	18.705	18.581	18.427	18.497
Q9NR31	SAR1A	Undefined	0.169124	0.242606	1.12357	0.331283		1.0351	0.905239		1.16301	0.171005		18.61	18.788	18.211	18.369	18.078	17.929	18.197	17.869	17.999	17.503	17.997	17.564	17.971	18.657	18.606	18.461	18.696	18.597	18.422	18.571	18.788	18.481	17.911	17.715	18.107	17.856	18.057	17.913	18.433	18.65	18.536	18.32	18.422	18.616	18.715	18.552
P61160	ACTR2	Ex	0.1702	0.24318	0.923844	0.151407		1.05036	0.472867		0.970365	0.759159		18.157	18.155	18.397	18.409	18.313	18.427	18.112	18.272	18.204	18.214	18.013	18.175	18.259	17.778	17.747	18.226	18.041	18.24	17.873	17.902	18.105	18.034	18.033	17.942	18.315	18.185	18.203	17.808	17.924	18.182	17.966	18.194	18.121	18.025	17.986	18.245
P52824	DGKQ	Undefined	0.170241	0.24318	0.759912	0.180335		1.04591	0.953221		0.794802	0.307874		15.958	16.429	16.122	15.959	16.246	17.579	16.098	16.601	16.926	16.722	16.479	16.601	17.178	14.529	15.801	15.98	15.683	15.498	15.71	15.59	15.131	15.663	16.226	16.312	16.575	17.167	16.415	16.855	16.146	14.44	15.848	16.235	15.848	15.387	15.439	16.633
Q99729	HNRNPAB	Undefined	0.169831	0.24318	0.868394	0.322422		0.962358	0.917506		0.835706	0.174695		15.722	15.561	15.628	15.622	15.397	15.866	15.716	15.859	16.611	16.354	16.331	16.502	16.303	15.344	16.108	15.128	15.577	15.727	15.978	15.184	15.449	15.808	15.464	15.049	15.957	15.717	16.213	15.792	16.485	15.902	16.165	15.783	15.757	15.655	15.689	15.447
P54920	NAPA	Undefined	0.169905	0.24318	1.13476	0.534352		1.10824	0.659318		1.25759	0.145666		18.956	19.18	18.353	18.606	18.006	17.905	18.486	17.844	18.229	18.125	17.395	17.836	18.368	19.366	18.756	18.97	19.084	18.661	18.94	19.126	19.105	19.136	18.157	17.94	18.235	17.5	18.433	17.555	18.44	18.947	18.461	18.703	18.837	18.911	19.095	18.87
O75145	PPFIA3	Undefined	0.170762	0.243667	1.04989	0.832225		1.11762	0.391088		1.17338	0.15961		16.262	16.108	16.433	16.486	16.485	16.435	16.365	16.539	15.85	15.652	15.824	15.431	16.033	15.591	15.98	16.401	16.422	16.489	16.414	16.137	16.428	16.318	16.267	15.973	16.424	16.325	15.983	15.445	16.085	15.331	16.254	16.338	16.605	16.301	16.323	16.456
Q16775	HAGH	Undefined	0.171524	0.244497	1.0604	0.437687		1.03282	0.77532		1.0952	0.153964		19.324	19.396	19.576	19.392	19.456	19.346	19.085	19.445	18.749	19.014	19.034	18.873	19.221	18.877	19.096	19.517	19.369	19.361	19.194	19.521	19.351	19.38	19.435	19.364	19.137	19.518	19.012	19.089	19.121	18.991	19.07	19.491	19.314	19.547	19.331	19.284
O14662	STX16	Undefined	0.171733	0.244538	0.840348	0.376206		0.933038	0.853239		0.784077	0.16351		15.384	15.185	16.165	16.409	16.396	16.27	16.289	16.711	16.789	16.822	16.946	16.956	16.864	15.96	15.775	15.963	15.236	16.413	15.552	16.131	15.115	16.236	16.403	16.37	16.412	16.464	16.855	16.489	15.732	15.989	15.874	16.402	15.474	15.365	16.234	16.024
P0DP23	CALM1	Undefined	0.171987	0.244642	1.1653	0.163511		0.897863	0.398471		1.04628	0.851767		20.169	20.589	20.347	20.257	20.333	20.169	20.118	19.965	19.71	19.649	19.634	19.462	19.833	20.301	19.806	20.465	20.388	20.617	20.29	20.81	20.671	20.569	19.843	20.382	20.183	19.932	19.708	19.97	19.967	20.028	20.073	20.149	20.341	20.231	20.644	20.225
O43464	HTRA2	Undefined	0.172399	0.244971	0.883193	0.777822		1.41415	0.154143		1.24897	0.452543		16.158	16.072	15.496	15.726	13.686	16.445	17.404	16.057	15.723	16.158	15.223	16.186	14.565	16.114	16.171	15.471	15.961	15.763	15.505	15.956	15.67	15.745	15.448	NA	15.596	15.896	15.179	14.299	15.518	16.684	15.805	15.84	16.352	15.977	15.937	15.798
P56556	NDUFA6	Undefined	0.172892	0.245415	0.797114	0.58419		0.805603	0.613165		0.642158	0.147484		17.842	17.496	17.547	17.683	17.698	17.828	17.264	17.285	17.578	17.367	22.769	17.199	17.729	17.895	20.249	17.445	17.633	17.611	17.447	17.411	17.652	17.673	18.889	19.207	17.605	17.562	17.618	18.062	17.394	17.818	17.263	17.532	17.618	17.773	17.351	17.475
P20472	PVALB	Undefined	0.173374	0.245842	1.24411	0.572472		1.22119	0.626233		1.51929	0.14806		17.488	17.726	16.444	17.012	15.702	16.228	16.739	15.501	16.024	17.253	16.472	16.259	16.544	18.546	17.751	17.634	17.206	17.507	17.47	17.223	17.278	17.691	15.412	14.574	16.765	15.909	16.297	17.425	17.898	19.293	17.928	17.136	17.025	17.088	17.686	17.406
Q99436	PSMB7	Undefined	0.174286	0.246877	1.10133	0.519364		1.07576	0.685348		1.18476	0.150516		16.8	16.62	17.043	16.696	16.418	17.222	16.622	16.262	16.864	17.093	16.564	16.667	16.957	17.404	16.768	17.128	16.976	16.77	17.289	17.14	17.227	17.187	16.69	15.538	16.944	16.945	16.572	17.53	16.923	17.316	16.853	16.75	17.268	17.175	17.254	17.263
Q8WZA0	LZIC	Undefined	0.174733	0.247252	1.13291	0.276549		1.01741	0.974886		1.15263	0.201953		16.782	16.623	16.641	16.693	16.588	16.479	16.789	16.312	16.624	16.726	16.561	16.267	16.796	17.469	16.721	17.182	16.814	16.599	16.733	16.547	16.743	16.793	16.768	16.674	17.222	16.236	16.521	16.778	17.422	17.442	17.149	16.942	16.725	16.603	16.925	16.89
P38919	EIF4A3	Undefined	0.17516	0.247598	1.96769	0.184341		0.582031	0.333313		1.14525	0.933577		18.134	17.783	14.432	17.828	18.101	20.51	18.06	18.855	18.724	18.668	18.837	14.039	18.813	16.153	17.133	18.911	16.313	18.021	17.959	17.009	17.746	18.815	22.513	20.088	18.043	21.014	19.259	21.779	17.201	17.315	17.446	17.665	17.35	17.801	17.105	18.73
P07099	EPHX1	Undefined	0.175432	0.247723	0.996287	0.998487		0.890096	0.239985		0.886791	0.229785		19.807	20.116	19.448	19.707	19.894	19.305	19.745	19.589	20.124	19.646	19.51	19.627	20.026	20.262	19.937	19.426	19.871	19.869	19.782	20.032	19.866	19.79	19.975	20.112	19.521	19.268	19.719	19.661	19.682	19.898	19.968	19.192	19.597	19.94	19.883	19.815
Q9BTE1	DCTN5	Undefined	0.175795	0.247977	0.972626	0.989558		1.40555	0.209079		1.36707	0.276695		14.742	14.96	14.353	14.367	13.756	13.676	14.494	NA	14.679	14.451	14.04	14.207	14.328	14.666	14.96	15.108	15.075	14.653	15.148	15.047	14.943	14.946	NA	10.875	14.568	12.288	14.049	13.71	15.048	14.765	15.261	14.982	14.933	14.746	15.023	14.8
Q15111	PLCL1	Oli	0.176766	0.248877	1.2525	0.246104		0.795971	0.23721		0.996955	0.999741		15.651	15.801	15.665	15.88	15.875	15.463	15.102	15.359	15.379	15.035	17.138	15.32	14.883	16.221	15.858	15.928	15.685	15.644	15.534	15.753	15.549	15.28	15.467	16.602	15.437	16.755	15.715	15.85	15.416	16.607	18.247	15.976	15.527	15.673	15.452	15.656
P09493	TPM1	Ex	0.1768	0.248877	0.928683	0.339333		0.978566	0.909192		0.908778	0.17907		20.76	20.931	20.796	20.85	21.002	20.688	21.087	20.897	20.879	20.794	21.084	21.291	21.05	21.384	20.95	20.99	20.872	20.694	20.569	20.819	20.753	20.771	20.69	21.284	20.461	20.858	21.016	20.767	21.094	21.143	20.917	20.798	20.76	20.638	20.762	20.967
Q9BRX8	PRXL2A	Undefined	0.177056	0.24898	1.1869	0.218206		0.992545	0.996979		1.17805	0.257981		18.663	18.59	17.151	18.335	17.868	17.789	18.189	17.824	18.191	17.967	17.551	17.755	18.171	18.324	18.62	17.991	18.426	18.614	18.928	18.655	18.65	18.918	18.008	17.702	18.132	17.898	17.786	17.8	18.117	18.67	18.714	18.056	18.252	18.669	18.664	18.175
Q9Y4E6	WDR7	Undefined	0.17753	0.249386	0.787115	0.171873		1.06041	0.895325		0.834664	0.370535		18.774	17.571	18.591	19.797	18.344	18.574	18.131	18.124	17.96	18.391	18.262	18.041	17.785	17.092	17.468	17.94	17.743	17.958	17.531	17.883	17.849	17.772	19.042	18.185	18.363	18.325	18.185	17.498	16.93	17.19	17.179	17.901	18.367	17.706	18.254	18.025
Q96SU4	OSBPL9	Undefined	0.178624	0.250079	0.802174	0.186082		1.03964	0.946815		0.83397	0.325624		16.042	16.504	16.636	15.783	16.944	16.688	17.042	17.119	16.987	16.97	16.765	16.894	16.221	15.481	17.032	16.596	15.641	15.831	15.904	15.845	15.442	15.923	16.939	16.746	16.751	16.824	16.867	16.697	17.019	15.48	16.122	15.975	15.766	15.728	16.695	16.688
P28676	GCA	Undefined	0.178761	0.250079	0.931783	0.53101		0.946714	0.681955		0.882132	0.15437		16.789	17.061	17.301	17.127	17.357	17.072	16.667	17.054	17.893	17.444	17.307	17.105	17.449	17.418	17.105	17.153	17.041	17.02	16.814	16.511	17.023	16.908	17.013	17.416	17.102	17.099	17.779	17.172	17.325	17.306	17.046	16.912	16.902	17.052	16.794	17.045
Q9Y3B3	TMED7	Undefined	0.178719	0.250079	1.19859	0.641498		1.21993	0.586628		1.46219	0.153026		15.999	15.901	14.36	15.693	13.919	14.499	14.967	14.312	14.898	14.535	14.071	13.8	15.46	15.631	15.931	15.063	15.625	16.002	15.863	15.927	16.148	16.042	13.486	NA	14.99	12.33	14.408	14.997	15.719	15.646	15.65	15.261	15.374	15.939	15.642	15.864
O75746	SLC25A12	Undefined	0.178566	0.250079	0.98359	0.981816		0.867982	0.273135		0.853739	0.210709		19.471	18.198	19.374	19.447	19.643	19.415	18.767	19.329	19.483	19.262	19.161	19.173	19.269	19.804	19.313	19.012	19.562	19.33	19.302	19.536	18.755	19.249	19.553	19.575	19.187	19.13	19.574	18.622	19.011	19.495	19.108	19.315	19.451	18.446	19.111	19.231
P09382	LGALS1	Undefined	0.179016	0.250178	1.19265	0.522375		1.14126	0.692062		1.36113	0.15502		19.259	19.471	18.377	18.62	17.697	18.106	18.571	17.812	18.073	18.67	17.768	18.489	18.39	20.105	19.161	19.14	19.47	18.93	18.744	19.041	19.104	19.413	17.541	17.543	18.276	17.932	18.136	18.748	19.379	20.287	19.523	19.425	18.403	19.057	18.971	19.04
P02545	LMNA	Undefined	0.179217	0.250201	0.928182	0.352036		0.976655	0.897999		0.906513	0.178668		18.375	18.64	18.748	18.644	18.656	18.942	18.978	18.725	18.51	18.62	18.483	18.346	18.734	18.631	18.498	18.338	18.342	18.474	18.438	18.574	18.444	18.386	18.728	18.958	18.537	18.871	18.303	18.433	18.645	18.817	18.157	18.696	18.271	18.443	18.354	18.201
Q9NX63	CHCHD3	Undefined	0.179638	0.250531	0.915284	0.250693		0.995602	0.996446		0.911259	0.229126		18.622	18.448	18.461	18.775	18.808	18.679	18.665	18.699	18.606	18.826	18.489	18.654	18.566	18.68	18.462	18.264	18.511	18.604	18.479	18.653	18.5	18.5	18.687	18.868	18.613	18.704	18.514	17.768	18.228	18.895	18.238	18.659	18.599	18.61	18.295	18.5
P12036	NEFH	Undefined	0.180417	0.250539	0.747649	0.177834		1.06829	0.911072		0.798704	0.361095		19.355	18.959	18.846	19.681	19.421	19.428	19.493	18.982	19.379	20.49	20.033	19.732	19.253	21.575	20.514	19.01	19.341	18.878	19.425	18.968	18.949	18.924	19.201	18.72	19.156	18.916	19.144	19.177	20.101	21.381	18.813	19.419	19.12	19.318	18.837	18.736
Q08554	DSC1	Undefined	0.179989	0.250539	1.73056	0.251769		0.579195	0.24256		1.00233	0.999975		15.014	15.52	15.15	15.002	15.358	17.186	12.814	15.085	13.801	NA	17.378	15.307	16.1	14.722	15.449	16.068	15.288	16.203	13.915	14.483	15.166	16.638	18.284	14.952	15.743	16.687	13.847	21.52	16.38	16.228	15.699	15.886	15.381	13.941	14.952	15.885
P49840	GSK3A	Undefined	0.180105	0.250539	1.24112	0.444371		1.12409	0.785391		1.39513	0.162508		17.008	16.726	16.257	16.681	16.286	15.797	16.581	16.389	16.001	14.512	14.614	16.591	14.974	15.811	16.249	16.728	17.014	16.934	16.842	17.045	16.775	16.592	15.828	15.318	16.832	17.381	14.435	15.543	16.143	16.152	15.933	16.849	17.236	16.735	16.442	16.625
P19525	EIF2AK2	Undefined	0.180419	0.250539	0.720663	0.474234		0.817073	0.750276		0.588834	0.159738		16.379	15.986	16.431	18.758	15.867	16.117	18.799	16.125	18.827	18.615	16.513	16.763	16.683	17.916	16.851	15.856	15.834	16.334	15.991	16.077	16.278	15.995	18.846	15.712	18.647	16.119	16.571	18.449	16.228	17.028	16.212	15.626	15.771	16.276	16.459	16.369
Q16401	PSMD5	Undefined	0.180568	0.250539	0.93544	0.635393		0.929171	0.578058		0.869184	0.154734		18.258	17.957	17.665	18.449	18.518	18.502	18.36	18.508	18.578	18.438	18.344	18.442	18.564	17.701	18.164	18.29	17.722	18.12	17.881	17.931	17.986	18.181	18.588	18.582	18.127	18.409	18.609	18.374	18.362	17.76	18.282	18.371	18.091	18.138	17.988	18.332
P08754	GNAI3	Undefined	0.180977	0.250778	0.859002	0.435298		0.928217	0.816027		0.79734	0.165609		16.837	17.304	17.095	16.968	18.056	18.112	17.6	18.014	18.519	18.344	18.12	17.959	17.606	17.359	16.841	17.65	16.999	17.18	16.761	16.862	16.876	16.922	18.074	18.314	17.847	17.794	18.255	NA	17.97	16.944	16.997	17.36	17.216	16.883	16.793	17.271
O95294	RASAL1	Undefined	0.181295	0.250778	1.12036	0.479743		1.07403	0.74563		1.2033	0.160168		15.388	15.314	15.583	15.462	15.995	15.805	15.188	15.326	15.474	15.471	15.558	15.238	15.41	14.655	14.931	15.743	15.843	15.429	15.173	15.452	15.356	15.476	15.136	15.352	15.705	15.328	15.728	16.887	15.721	15.051	15.428	16.007	15.805	15.591	15.117	15.756
P30520	ADSS2	Undefined	0.181257	0.250778	0.97304	0.986861		0.760454	0.265126		0.739953	0.224247		16.567	16.612	16.598	15.421	16.905	17.091	16.699	18.243	18.327	18.571	NA	18.453	16.906	17.087	16.836	16.488	16.459	16.438	16.613	16.934	16.599	16.568	17.259	18.073	16.888	18.49	18.339	18.343	17.031	16.909	16.585	16.788	16.756	16.593	16.269	16.335
P52209	PGD	Undefined	0.181547	0.25087	0.876993	0.356744		0.958663	0.896436		0.840741	0.18046		21.268	21.562	22.136	22.052	21.916	21.966	21.678	22.086	22.694	22.983	22.741	22.609	22.543	22.602	22.146	21.839	21.872	21.735	21.66	21.674	21.729	21.76	22.05	21.629	21.747	22.25	22.489	22.471	22.327	22.493	22.426	22.076	21.854	21.933	21.855	21.988
Q9Y5L3	ENTPD2	Undefined	0.18214	0.251434	0.802939	0.61417		1.53602	0.156064		1.23333	0.640419		14.94	16.45	15.745	14.277	15.893	16.318	15.903	15.691	NA	15.488	15.49	17.15	15.08	15.809	15.658	17.543	15.34	15.156	14.435	15.37	14.58	14.792	14.816	15.439	15.671	14.951	NA	12.995	16.65	16.851	16.26	16.826	14.929	16.041	15.533	16.013
Q9UNH7	SNX6	Undefined	0.185405	0.252621	0.913494	0.159007		1.04536	0.631995		0.95493	0.618693		16.242	16.123	16.373	16.346	16.162	16.373	16.274	16.238	16.532	16.623	16.534	16.51	16.617	16.436	16.385	16.243	16.084	16.2	16.369	16.128	16.196	16.226	15.931	15.755	16.487	16.061	16.49	16.304	16.403	16.593	16.594	16.381	16.3	16.107	16.268	16.177
Q13336	SLC14A1	Undefined	0.18541	0.252621	1.71305	0.176825		0.703831	0.396082		1.2057	0.785132		16.307	17.978	16.988	16.992	16.604	15.326	NA	15.287	NA	NA	NA	NA	15.435	18.107	16.712	18.535	16.826	17.54	17.352	17.288	17.22	17.564	NA	NA	16.864	NA	15.332	NA	18.17	18.129	17.382	17.489	16.835	17.285	17.748	15.667
P61247	RPS3A	Undefined	0.185117	0.252621	0.907315	0.201405		1.01353	0.96857		0.919593	0.311411		18.172	17.94	17.601	17.791	17.808	17.802	18.226	18.05	18.284	18.277	17.872	18.157	18.046	17.873	17.999	17.671	17.69	18.186	18.163	17.735	18.162	18.066	18.046	17.976	17.911	18.056	17.543	17.337	17.722	17.675	17.707	17.624	17.727	18.113	18.057	17.921
P84085	ARF5	Undefined	0.185609	0.252621	0.92303	0.292511		1.0934	0.219606		1.00924	0.983907		19.786	19.551	19.784	19.561	19.654	20.177	19.802	19.581	19.751	19.304	19.419	19.663	20.131	19.424	19.834	20.182	19.676	19.779	19.482	19.423	19.629	19.669	19.63	19.467	19.688	19.513	19.59	19.628	19.371	19.14	19.401	19.731	19.643	19.602	19.787	19.631
P49327	FASN	Undefined	0.184504	0.252621	0.927172	0.332927		0.980977	0.929638		0.909534	0.191927		19.4	19.303	19.392	19.323	19.326	19.56	19.59	19.571	19.697	19.401	19.358	19.591	19.597	18.844	19.399	18.887	19.128	19.481	19.238	19.139	19.199	19.442	19.669	18.94	19.57	19.326	19.36	19.482	19.165	19.371	19.633	19.16	19.187	19.32	18.857	19.111
Q5TC12	ATPAF1	Undefined	0.183438	0.252621	0.868516	0.36827		0.952621	0.885781		0.827367	0.179916		17.196	16.899	16.796	17.202	17.105	16.845	17.067	16.926	17.096	17.405	16.889	17.319	16.976	17.653	17.471	16.363	17.122	17.058	16.734	16.959	16.941	17.01	16.403	16.798	16.513	17.36	17.196	16.406	16.872	17.894	17.085	16.911	17.198	17.143	16.962	16.659
P35580	MYH10	Undefined	0.184105	0.252621	0.914861	0.380402		0.967438	0.872128		0.885072	0.177875		18.185	18.207	18.178	18.19	18.179	17.835	18.791	18.017	18.143	18.123	18.052	18.412	18.204	18.817	18.402	18.288	18.056	18.084	18.09	18.239	18.317	18.056	18.007	18.039	18.057	18.208	18.08	17.752	18.635	18.359	17.663	18.18	18.12	18.142	18.142	18.24
Q9Y4L1	HYOU1	Undefined	0.184133	0.252621	0.918677	0.460623		0.952751	0.774138		0.87527	0.165013		18.518	18.027	18.227	18.331	18.333	18.203	18.237	18.515	18.487	18.359	18.403	18.624	18.639	17.882	18.524	17.598	18.021	18.438	18.43	17.994	18.454	18.116	18.638	18.515	17.972	18.642	18.055	18.267	17.776	18.267	18.522	17.78	17.922	18.521	18.398	18.349
O75935	DCTN3	Undefined	0.184151	0.252621	1.09115	0.522479		1.06615	0.702647		1.16334	0.160094		17.636	17.702	17.07	17.382	17.269	17.09	17.322	17.111	16.937	16.658	16.876	16.844	17.353	17.153	17.708	17.609	17.721	17.403	17.73	17.843	17.607	17.385	17.294	17.037	17.343	16.659	17.15	16.573	17.3	17.253	17.425	17.537	17.581	17.561	17.607	17.497
P78344	EIF4G2	Undefined	0.183894	0.252621	0.941557	0.593892		1.12226	0.158121		1.05668	0.654332		16.564	16.365	16.167	16.345	16.415	15.827	16.49	16.482	16.242	15.808	15.964	16.021	16.248	15.69	16.358	16.037	16.154	16.389	15.969	16.146	16.339	16.236	16.338	16.352	15.906	15.971	16.107	15.991	15.866	15.885	16.109	16.077	16.043	16.238	16.562	16.328
P22033	MMUT	Undefined	0.184959	0.252621	1.24509	0.629472		1.26279	0.592431		1.57229	0.158673		20.348	21.252	20.512	20.626	20.437	21.469	21.149	20.953	20.335	19.946	21.185	17.563	21.345	20.804	20.67	21.385	19.493	20.829	20.91	19.924	19.914	20.907	21.418	20.796	21.317	20.9	20.697	23.405	21.022	20.245	21.065	21.507	20.346	20.099	20.538	21.093
P02647	APOA1	Undefined	0.185232	0.252621	0.876322	0.832149		1.52119	0.1692		1.33305	0.436363		21.008	19.731	21.857	21.515	21.297	20.968	20.635	20.938	18.795	19.922	20.808	22.362	19.682	20.192	18.967	20.343	20.197	20.762	20.523	19.882	20.685	20.706	20.918	21.247	20.639	21.446	20.233	19.662	19.494	19.67	19.801	21.419	21.135	21.213	20.392	21.263
P02730	SLC4A1	Undefined	0.18547	0.252621	0.896748	0.861477		1.46499	0.173315		1.31373	0.411654		17.67	17.28	16.081	16.386	15.442	17.45	17.307	17.385	16.553	17.129	16.267	17.185	16.2	17.078	17.541	15.443	17.216	17.098	15.282	16.995	16.535	17.186	17.073	16.863	17.291	16.129	16.458	16.012	17.626	17.576	16.519	15.967	18.671	16.428	16.913	16.25
P30711	GSTT1	Undefined	0.184965	0.252621	1.0644	0.943743		1.3152	0.291295		1.39991	0.218552		17.03	16.541	16.404	16.464	NA	NA	16.671	15.662	NA	16.045	15.816	14.158	NA	16.27	16.539	16.245	15.845	17.022	16.755	16.206	16.207	15.906	16.74	16.854	16.714	14.56	16.226	16.466	16.852	16.857	14.313	16.627	17.091	16.372	17.202	16.5
Q9NRX4	PHPT1	Undefined	0.186237	0.253221	1.1035	0.628052		1.1095	0.596315		1.22434	0.159833		15.068	15.869	15.326	15.316	15.322	15.376	15.194	14.671	15.099	14.705	14.795	14.599	14.838	15.205	15.035	15.329	15.412	15.39	15.937	15.902	15.735	15.231	14.687	15.86	15.542	14.845	15.237	13.946	14.689	15.336	14.708	15.694	15.565	15.508	15.502	15.216
Q9Y6K8	AK5	Undefined	0.186863	0.253563	1.12222	0.492518		1.07722	0.742257		1.20888	0.164864		16.684	16.535	16.606	16.899	16.657	16.545	16.487	16.453	16.413	16.422	15.866	16.123	16.223	16.981	16.717	17.152	17.25	16.459	16.11	17.181	16.683	16.755	16.292	16.202	16.813	15.721	16.469	15.964	16.93	17.254	17.545	16.763	16.433	17.166	17.039	16.599
P41240	CSK	Undefined	0.186702	0.253563	1.09959	0.610085		1.09872	0.615044		1.20815	0.160196		17.163	17.287	16.442	17.144	16.714	16.497	17.197	16.51	16.362	16.652	15.966	16.304	15.95	16.705	16.669	17.221	17.267	17.114	17.392	17.189	16.303	16.521	16.485	15.885	17.108	16.244	16.454	16.631	16.675	16.691	17.211	16.657	17.217	17.1	16.515	17.057
Q12959	DLG1	Oli	0.18739	0.254024	1.10446	0.213318		0.99006	0.983852		1.09348	0.294786		16.435	16.251	16.237	16.225	16.216	16.181	16.141	16.024	16.479	15.816	15.928	16.066	16.306	15.831	16.376	16.578	16.512	16.392	16.514	16.505	16.521	16.391	15.855	15.466	16.268	16.384	16.345	16.578	16.283	16.068	16.313	16.475	16.349	16.462	16.362	16.462
A0FGR8	ESYT2	End	0.187951	0.25443	0.915533	0.330969		0.979137	0.937141		0.896432	0.197632		16.679	16.731	16.778	16.921	17.318	16.582	16.717	17.085	16.768	16.486	16.668	16.52	16.726	16.362	16.685	16.586	16.946	16.864	16.525	16.86	16.842	16.427	16.842	16.691	16.809	16.762	16.72	16.114	16.332	16.239	16.165	16.602	16.672	16.768	16.688	16.692
P23526	AHCY	Undefined	0.188064	0.25443	1.04519	0.654145		1.05188	0.57462		1.09941	0.161902		19.056	18.936	18.69	18.933	18.306	18.605	18.418	18.661	19.036	18.898	18.595	18.738	18.808	18.894	19.064	18.923	18.993	18.886	18.813	18.984	18.792	18.915	18.625	18.335	18.784	18.538	18.823	18.88	19.177	19.106	18.86	18.995	18.936	18.889	18.877	18.955
Q16851	UGP2	Undefined	0.188623	0.254932	0.986304	0.988854		1.17802	0.219048		1.16188	0.288511		17.128	17.228	16.866	17.153	16.702	16.948	16.892	16.599	16.989	17.184	17.229	17.438	16.933	17.869	17.137	17.367	17.341	17.113	17.232	17.438	17.177	17.073	16.094	15.918	17.111	17.046	16.121	17.121	17.476	17.852	17.583	17.178	17.379	17.322	17.591	17.604
Q96CW1	AP2M1	Undefined	0.189049	0.255253	0.960204	0.688975		0.949246	0.543913		0.91147	0.163873		20.039	19.913	20.174	19.943	20.227	20.144	20.028	20.062	20.477	20.153	20.152	20.22	20.46	19.782	20.332	19.964	20.059	20.009	19.953	20.243	20.052	20.109	20.137	20.363	20.13	20.14	20.316	20.202	20.077	19.476	20.079	20.01	20.099	20.085	20.083	20.029
Q9P0L2	MARK1	Neuron	0.190158	0.256403	0.696534	0.197332		1.31598	0.35878		0.916623	0.906387		14.981	14.699	15.556	14.843	14.709	NA	13.938	14.596	15.37	15.381	NA	15.016	14.594	13.701	13.794	14.454	14.461	14.656	14.706	14.635	14.745	14.528	10.34	14.215	14.876	14.027	15.319	NA	13.673	14.065	14.064	14.282	14.615	14.873	14.447	13.858
Q02218	OGDH	Undefined	0.19028	0.256403	0.921813	0.459446		0.956246	0.787933		0.88148	0.17179		20.379	20.065	20.339	20.378	20.296	20.191	20.011	19.954	20.38	20.78	20.149	20.016	20.37	20.624	20.422	19.908	20.429	20.389	19.915	20.351	20.228	20.132	20.312	19.842	20.05	20.32	20.44	19.711	20.081	20.679	19.978	20.318	20.264	20.449	20.068	20.218
Q96P63	SERPINB12	Undefined	0.19091	0.256758	1.47409	0.558685		0.499223	0.166615		0.735901	0.703072		16.433	15.114	15.379	13.789	NA	16.38	NA	14.445	NA	14.807	16.724	15.209	15.395	14.903	14.617	16.338	NA	13.902	NA	13.818	14.853	16.424	17.491	14.816	NA	16.457	16.524	20.151	16.101	14.875	13.989	NA	NA	13.394	14.871	15.942
P23258	TUBG1	Undefined	0.190921	0.256758	1.02037	0.988456		0.79087	0.220986		0.806977	0.29195		17.03	17.078	17.063	17.344	17.657	17.391	17.563	17.577	17.53	17.666	17.328	17.046	17.453	15.669	16.854	17.496	17.404	17.438	17.131	17.373	17.211	17.236	17.696	17.719	17.565	17.774	17.444	16.174	16.969	17.406	15.895	17.276	17.21	17.406	16.976	17.206
P80404	ABAT	Undefined	0.191419	0.257171	1.10742	0.451689		1.05521	0.799419		1.16856	0.174011		20.478	20.255	20.009	20.07	19.622	19.882	20.009	19.63	19.671	19.512	19.461	19.561	19.803	19.726	19.786	19.9	20.284	20.468	20.296	20.389	20.486	20.068	19.8	19.757	19.841	19.692	19.753	18.969	19.488	20.163	20.308	20.093	20.08	20.452	20.29	20.307
O76041	NEBL	Undefined	0.19175	0.257362	1.40816	0.255702		1.00169	0.999963		1.41053	0.241591		16.489	16.788	14.01	15.535	14.793	14.918	16.136	14.554	14.562	14.986	NA	NA	15.39	15.924	16.124	16.554	16.381	16.321	16.478	16.405	16.096	16.24	14.116	NA	16.016	NA	14.767	14.625	15.969	16.268	16.287	15.765	16.581	16.177	16.39	15.943
Q9UBI1	COMMD3	Undefined	0.192299	0.257788	1.40019	0.212854		0.95978	0.976302		1.34388	0.311158		14.931	13.343	12.823	14.063	13.924	14.434	14.147	14.79	14.397	12.728	13.838	13.837	14.464	14.336	15.475	14.806	15.211	15.218	15.228	15.106	13.73	15.035	13.768	13.289	15.515	14.08	14.256	13.512	14.689	14.384	15.575	15.554	15.161	14.887	14.214	14.486
P35813	PPM1A	Undefined	0.192448	0.257788	1.08306	0.561616		1.06768	0.676632		1.15637	0.166488		17.214	16.968	17.063	17.094	17.043	17.299	16.894	17.115	16.669	16.123	16.506	16.515	16.861	16.817	17.021	17.129	17.251	17.372	17.304	17.273	17.3	16.935	16.511	16.288	17.199	16.803	16.771	16.236	16.999	17.264	17.289	17.183	17.122	17.041	17.176	17.255
P48426	PIP4K2A	Oli	0.19298	0.258245	0.969038	0.957805		1.21535	0.204004		1.17772	0.333591		16.786	16.96	16.822	17.196	17.042	16.759	16.795	16.366	15.989	16.623	16.522	16.009	16.105	17.419	16.567	17.434	17.071	16.456	16.49	16.931	17.225	16.47	15.606	16.035	16.659	15.792	16.662	16.042	16.812	17.75	16.463	17.242	16.445	16.929	16.855	16.99
O43598	DNPH1	Undefined	0.193575	0.258786	1.10678	0.743646		1.16805	0.503052		1.29277	0.170935		16.78	16.718	17.325	16.662	16.268	16.777	16.259	16.718	17.017	17.436	16.439	16.88	17.049	17.734	17.051	17.643	17.133	16.9	17.121	16.982	16.87	17.348	16.296	14.603	17.208	16.971	16.738	17.346	17.817	17.576	17.777	17.47	17.017	17.396	16.919	17.384
Q8IV08	PLD3	Neuron	0.194098	0.259229	1.16838	0.461214		1.08816	0.793335		1.27138	0.175742		18.02	17.991	17.298	18.24	17.65	17.633	18.047	17.531	17.553	17.443	16.957	17.169	17.659	17.581	18.576	17.591	18.156	18.427	18.747	18.408	18.664	18.601	17.46	16.662	18.008	17.094	17.268	17.038	18.141	17.774	18.591	17.837	18.284	18.665	18.197	17.671
O00186	STXBP3	Undefined	0.194604	0.259577	1.19991	0.200007		0.966567	0.943235		1.15979	0.350853		16.023	16.491	15.401	15.805	15.791	15.414	16.176	15.508	15.433	15.043	15.358	15.034	15.425	16.71	16.176	16.609	16.089	16.084	16.328	16.376	16.117	15.8	15.572	15.898	15.724	15.044	15.64	16.082	16.098	16.293	15.96	15.904	16.087	16.079	16.235	15.793
P52788	SMS	Undefined	0.194741	0.259577	0.914153	0.486794		0.946993	0.764641		0.865697	0.173601		16.044	16.565	15.809	15.826	16.449	15.364	16.118	16.159	16.682	16.275	16.381	16.08	16.455	16.779	16.327	16.257	16.317	16.026	16.052	16.396	16.1	15.899	16.119	16.41	15.67	15.669	16.274	15.792	15.898	16.328	16.255	15.827	16.188	15.924	16.448	15.954
Q05397	PTK2	Undefined	0.195782	0.259865	1.19084	0.176471		0.944834	0.813769		1.12515	0.444003		15.921	16.04	15.962	15.73	16.098	15.424	15.941	16.133	14.598	15.539	NA	NA	14.389	15.747	15.754	16.345	15.997	15.977	15.904	16.079	15.755	16.008	15.267	15.892	16.24	15.571	15.782	NA	15.716	15.879	15.917	15.667	16.18	16.032	15.68	15.802
Q86UE4	MTDH	Undefined	0.195927	0.259865	0.883506	0.234267		1.0072	0.994945		0.88987	0.285249		17.027	17.203	16.8	16.97	16.783	17.284	18.124	17.09	17.153	17.185	17.013	17.051	16.989	17.269	17.129	17.516	16.852	17.05	17.262	16.611	17.205	17.178	17.031	16.6	17.01	17.109	16.55	16.421	17.167	16.828	16.959	17.318	16.886	17.127	16.833	16.661
Q7L0J3	SV2A	Neuron	0.196049	0.259865	0.86895	0.429227		0.93778	0.835169		0.814884	0.182628		19.22	18.796	19.464	19.18	19.955	19.852	19.515	19.57	19.816	19.645	19.458	19.835	19.825	18.249	19.317	18.726	19.824	19.17	19.065	19.261	19.576	19.15	19.494	19.527	19.57	19.527	19.637	19.174	18.617	18.353	19.23	19.351	19.461	19.73	19.048	19.017
P00390	GSR	Undefined	0.196107	0.259865	1.07193	0.443638		1.03483	0.818066		1.10926	0.180384		18.216	18.179	18.39	18.008	18.105	18.239	18.063	18.335	17.864	18.344	17.809	18.458	18.135	17.682	17.879	18.255	18.248	18.173	18.099	18.126	18.029	18.378	18.578	18.833	18.175	18.387	18.067	17.908	18.123	17.942	18.102	18.467	18.148	18.384	18.544	18.547
O94856	NFASC	Undefined	0.195709	0.259865	0.940123	0.648256		0.934551	0.594687		0.878593	0.168776		20.667	20.598	21.263	20.978	21.271	21.118	20.533	21.062	21.32	21.407	21.244	20.982	21.198	20.434	20.554	21.067	20.745	20.839	20.462	20.74	20.786	20.757	21.071	21.185	20.994	21.107	21.414	21.098	20.858	20.386	20.67	20.955	20.693	20.69	20.518	21.021
O75323	NIPSNAP2	Undefined	0.195221	0.259865	1.09878	0.743287		1.15425	0.506216		1.26827	0.172377		20.561	20.207	21.01	20.041	19.69	20.718	20.009	19.401	19.765	20.049	18.794	19.226	20.285	20.225	20.356	20.375	20.521	20.36	20.273	20.333	20.277	20.297	19.192	19.137	20.102	19.373	20.085	20.127	20.343	21.206	20.533	20.56	20.297	20.454	20.305	20.547
Q9BR76	CORO1B	Undefined	0.196711	0.260303	0.895643	0.237608		1.00547	0.996345		0.900543	0.2826		17.985	17.838	18.022	18.051	18.047	18.02	17.972	17.88	18.559	18.124	18.03	19.188	18.273	17.733	18.064	18.038	17.85	17.983	17.858	17.896	17.896	18.155	17.653	17.644	18.01	17.79	18.53	17.854	18.125	18.227	17.852	18.32	17.996	18.087	17.615	17.976
P12111	COL6A3	Undefined	0.196822	0.260303	0.848334	0.507148		0.897943	0.745364		0.761756	0.173953		16.69	18.131	18.456	17.172	17.689	17.656	18.263	17.801	18.215	17.369	18.149	18.05	18.129	16.695	17.091	16.735	17.24	17.054	17.739	17.408	16.941	17.347	17.992	18.671	17.419	17.065	17.85	16.315	18.256	17.475	17.956	18.083	16.758	17.095	17.617	17.032
Q9UBB4	ATXN10	Undefined	0.19725	0.260615	0.903398	0.20061		1.02014	0.937511		0.921592	0.360117		17.24	17.045	17.516	17.211	17.303	17.35	17.332	17.501	17.678	17.313	17.365	17.399	17.409	16.383	17.381	16.891	16.912	17.211	16.981	16.978	17.158	17.103	17.352	17.317	17.103	17.305	17.234	17.097	17.223	16.922	17.589	16.802	17.09	17.053	17.206	17.326
Q9Y2J8	PADI2	Undefined	0.197476	0.26066	0.863878	0.200746		1.11943	0.378647		0.967053	0.918529		21.474	21.865	21.81	22.038	21.54	21.647	22.164	21.778	21.726	21.688	21.57	21.392	21.863	22.376	21.643	21.719	21.544	21.453	20.449	21.377	21.626	21.418	21.492	21.534	21.497	21.695	21.874	21.497	21.989	22.216	21.588	21.643	21.27	21.442	21.798	21.564
Q9UKU0	ACSL6	Undefined	0.198144	0.261054	0.922681	0.417702		0.966536	0.852796		0.891805	0.187199		18.546	18.439	18.327	18.469	18.536	18.143	18.232	18.206	18.72	18.568	18.422	18.339	18.617	19.176	18.693	18.373	18.449	18.526	18.403	18.398	18.603	18.365	18.433	18.416	18.018	18.14	18.457	18.132	18.266	18.851	18.241	18.236	18.442	18.587	18.429	18.336
P68400	CSNK2A1	Undefined	0.19816	0.261054	0.987119	0.957731		1.08295	0.20894		1.069	0.340427		17.956	17.655	17.586	17.842	17.807	17.765	17.761	17.8	17.662	17.7	17.437	17.811	17.72	17.339	17.888	17.627	17.679	17.844	17.715	17.89	17.598	17.821	17.61	17.409	17.925	17.45	17.739	17.382	17.786	17.667	18.003	17.947	17.951	17.773	17.779	17.732
P31151	S100A7	Undefined	0.198462	0.261195	0.527752	0.17794		1.49872	0.49088		0.790955	0.78492		20.515	15.744	16.546	15.674	15.857	16.187	15.776	15.894	16.165	15.655	15.571	15.768	15.012	16.203	15.645	NA	14.893	10.116	14.593	15.695	16.467	17.048	16.386	15.373	14.533	17.676	15.959	16.834	15.28	15.45	12.078	15.049	15.279	16.343	15.628	16.397
Q9H0Q0	CYRIA	Undefined	0.198652	0.261195	1.01469	0.975456		0.890091	0.218578		0.903168	0.320184		16.557	16.416	16.797	16.263	16.418	15.974	16.306	16.578	17.063	16.66	16.124	16.07	16.766	16.115	16.423	16.32	16.411	16.518	16.528	16.435	16.6	16.692	16.759	16.649	16.497	16.406	16.598	16.863	16.379	15.427	16.22	16.008	16.255	16.519	16.237	16.243
Q15149	PLEC	Undefined	0.199397	0.261413	0.874621	0.354874		0.965091	0.927918		0.844089	0.205359		19.406	20.22	19.601	19.585	19.82	19.916	20.097	19.851	19.956	20.329	20.103	20.173	19.984	20.218	19.411	20.552	19.072	19.468	19.627	19.385	19.167	19.133	19.659	20.174	19.592	20.042	20.065	19.765	20.397	20.179	19.212	19.923	19.15	19.231	19.837	19.756
P16615	ATP2A2	Undefined	0.199273	0.261413	0.951868	0.699331		0.938286	0.552905		0.893125	0.173512		18.602	18.246	18.365	18.399	18.654	18.543	18.428	18.646	18.612	18.816	18.465	18.608	18.789	17.773	18.369	18.149	18.476	18.429	18.326	18.478	18.501	18.344	18.437	18.291	18.385	18.618	18.598	18.403	18.2	18.588	18.441	18.276	18.393	18.376	18.427	18.392
P51114	FXR1	Undefined	0.199038	0.261413	0.956357	0.977047		1.44444	0.219983		1.3814	0.318581		15.444	16.183	14.383	15.222	15.85	15.291	16.261	16.802	14.972	14.782	15.093	14.897	14.785	14.494	15.162	15.119	14.756	16.023	15.801	15.989	15.792	15.071	14.537	14.035	15.24	15.439	15.436	15.319	15.068	15.337	14.937	14.165	14.727	16.408	16.283	16.256
P09936	UCHL1	Neuron	0.199715	0.261577	1.11714	0.46697		1.06181	0.797346		1.18619	0.181174		20.196	20.031	19.667	20.058	19.486	19.621	19.616	19.612	19.745	19.938	19.661	19.649	20.044	19.926	20.365	19.731	20.56	20.252	20.498	20.389	20.292	20.139	19.382	19.589	20.077	19.413	19.631	19.776	20.034	20.29	19.96	20.389	20.34	20.403	20.22	19.911
Q13555	CAMK2G	Undefined	0.200589	0.262469	1.10484	0.568411		1.08475	0.685191		1.19848	0.174153		18.858	19.025	18.646	18.775	18.684	18.58	18.583	18.102	18.159	18.12	18.401	17.87	18.9	18.613	18.914	19.204	19	18.758	18.906	19.148	18.979	19.096	17.863	17.951	18.51	18.287	18.259	17.958	18.943	19.125	19.093	18.717	18.78	18.993	19.275	18.814
P04275	VWF	Undefined	0.200948	0.262684	1.91574	0.358049		1.16537	0.932696		2.23254	0.19369		13.617	14.805	NA	14.724	NA	NA	13.261	11.247	11.472	16.554	NA	NA	11.764	16.033	13.574	15.291	15.241	13.212	12.608	15.303	12.381	14.514	NA	NA	NA	16.464	11.749	NA	15.97	17.493	15.49	14.768	15.711	14.709	14.976	NA
Q9UBB6	NCDN	Undefined	0.201738	0.26321	1.07321	0.463395		1.0379	0.805343		1.11388	0.183874		19.171	18.894	19.049	18.847	18.962	19.125	18.723	18.651	18.627	18.455	18.579	18.341	18.821	18.52	18.847	19.145	19.02	19.022	19.021	19.268	19.003	19.148	18.859	18.818	19.068	18.603	18.709	18.653	18.681	18.233	18.766	18.828	19.263	19.027	18.857	19.139
Q14558	PRPSAP1	Undefined	0.201689	0.26321	1.06458	0.617017		0.886003	0.174562		0.94322	0.664336		16.702	16.79	16.433	16.596	17.068	16.604	16.721	16.555	16.955	16.132	16.994	16.957	16.357	17.171	16.562	16.951	16.955	16.885	16.671	16.918	16.725	16.695	16.77	17.266	16.946	17.218	16.928	16.601	16.67	16.171	16.378	16.817	16.897	16.626	16.711	16.487
Q14344	GNA13	Undefined	0.20225	0.26337	1.13087	0.403103		1.04727	0.877309		1.18433	0.195324		16.855	17.372	16.29	16.95	16.523	16.325	16.87	16.641	16.526	16.253	16.357	15.974	16.53	17.753	17.013	17.312	17.055	17.166	17.019	17.026	17.29	16.876	16.261	16.638	16.703	16.671	16.444	16.182	16.936	17.304	16.87	17.216	16.792	16.934	17.051	16.891
Q99426	TBCB	Undefined	0.202194	0.26337	1.02916	0.933844		1.12028	0.353194		1.15295	0.209932		18.892	19.092	18.673	18.729	18.949	18.699	19.224	18.637	18.454	18.245	18.253	18.356	18.857	19.303	19.299	19.196	19.02	18.815	19.264	19.295	19.12	18.716	18.303	18.85	18.893	18.079	18.614	18.405	19.236	19.038	18.259	19.213	19.028	19	19.031	18.911
Q9H1V8	SLC6A17	Neuron	0.203136	0.264018	1.4556	0.383136		1.12942	0.901942		1.64399	0.20158		17.023	16.967	15.584	16.273	15.872	16.069	17.819	15.505	16.256	14.981	15.125	14.758	15.98	17.806	17.39	18.119	17.341	16.956	17.01	16.967	16.588	16.725	15.065	16.509	16.215	15.207	15.784	14.77	18.992	16.885	19.168	17.453	16.646	16.981	17.439	17.472
Q13496	MTM1	Undefined	0.202955	0.264018	0.930482	0.730765		0.902261	0.530685		0.839537	0.178467		15.716	16.033	15.675	15.791	15.97	15.915	15.853	15.648	17.1	17.112	16.073	16.88	16.468	16.78	16.439	16.456	15.638	15.915	16.06	16.028	15.729	15.66	16.286	16.332	15.817	16.655	16.283	15.884	16.419	16.482	16.376	15.74	15.859	15.912	15.949	15.816
Q9NQ66	PLCB1	Neuron	0.203389	0.264092	1.12866	0.19542		0.96955	0.894881		1.09429	0.408869		16.713	16.378	16.517	16.416	15.994	16.261	16.367	16.482	16.606	16.431	16.641	16.184	16.299	15.906	16.553	16.524	16.602	16.644	16.812	16.878	16.879	16.853	16.112	16.635	16.512	16.682	16.008	16.657	16.504	16.032	16.591	16.154	17.018	16.962	16.641	16.521
O95433	AHSA1	Undefined	0.203664	0.264197	1.15965	0.306539		1.01939	0.979685		1.18214	0.234283		18.416	18.599	18.14	18.312	18.274	17.761	18.366	17.947	16.885	17.858	16.821	17.879	17.926	18.794	18.382	18.658	18.521	18.242	18.243	18.307	18.672	18.305	17.931	18.121	18.063	17.567	17.995	17.805	18.376	18.706	18.291	17.99	18.203	18.36	18.563	18.645
Q9BWD1	ACAT2	Undefined	0.204419	0.264922	0.965755	0.760954		0.946192	0.506254		0.913789	0.181927		18.634	18.346	18.334	18.669	18.458	18.496	18.434	18.476	18.905	18.668	18.68	18.591	18.85	18.367	18.572	18.367	18.517	18.613	18.446	18.307	18.362	18.539	18.483	18.079	18.469	18.56	18.692	18.598	18.369	19.059	18.781	18.553	18.477	18.606	18.226	18.391
Q13423	NNT	Undefined	0.205028	0.26531	0.949839	0.660402		0.944428	0.600016		0.897054	0.177547		18.828	18.809	18.758	18.635	19.043	18.855	18.73	18.682	18.603	18.697	18.787	18.636	18.561	18.88	18.475	19.009	18.791	18.597	18.557	18.776	18.669	18.559	18.757	19.059	18.424	18.738	18.856	17.98	18.38	18.828	18.543	18.432	18.547	18.714	18.972	18.836
Q9UM54	MYO6	Undefined	0.205109	0.26531	1.11101	0.898857		1.3347	0.364925		1.48287	0.231158		14.712	14.814	15.49	NA	14.142	NA	NA	NA	14.868	NA	NA	NA	14.235	14.827	13.867	14.06	14.166	14.989	14.805	13.704	14.118	15.181	NA	NA	15.919	NA	15.083	NA	15.147	14.487	15.596	17.853	15.034	14.096	14.736	15.193
P09488	GSTM1	Undefined	0.205881	0.266054	1.41284	0.298592		1.03579	0.987156		1.46341	0.243302		16.551	18.011	17.191	16.568	16.132	14.503	17.478	15.557	15.712	16.636	15.42	16.427	16.3	18.27	16.735	18.68	16.884	16.671	16.543	17.814	17.573	16.556	16.186	15.374	17.73	16.239	16.727	16.633	18.134	17.882	16.342	17.859	16.048	16.577	18.06	18.218
Q14141	SEPTIN6	Undefined	0.206357	0.266161	1.21708	0.403652		1.07443	0.883602		1.30767	0.200345		17.865	18.217	17.327	17.645	17.112	16.626	17.008	16.68	17.227	17.15	17.098	17.023	17.139	17.057	17.908	17.892	18.253	17.946	17.923	18.241	18.101	18.092	16.146	15.945	17.174	16.986	17.609	17.184	17.58	17.633	18.184	17.875	17.822	18.155	18.171	18.017
P43007	SLC1A4	Undefined	0.206339	0.266161	1.05041	0.863512		1.12817	0.420902		1.18504	0.19642		19.364	19.282	18.547	18.78	18.534	19.052	19.486	18.699	19.012	18.199	18.967	18.859	18.963	18.733	19.275	18.719	19.312	19.243	19.627	19.276	19.384	19.541	18.486	18.495	19.184	18.652	18.588	18.489	18.893	18.483	19.432	18.559	19.36	19.418	19.624	19.332
O75508	CLDN11	Oli	0.206887	0.266339	1.46909	0.34864		1.08025	0.953772		1.58698	0.212559		16.022	17.144	14.715	16.258	NA	13.979	15.726	15.552	13.8	14.231	NA	NA	14.371	18.061	16.633	16.111	16.596	16.507	16.79	16.314	16.849	16.854	13.354	NA	15.933	NA	15.23	NA	17.123	16.519	15.067	16.1	16.595	16.573	16.135	15.532
O95154	AKR7A3	Undefined	0.206822	0.266339	1.21126	0.449664		1.09588	0.83073		1.3274	0.191651		15.225	16.109	15.346	16.238	13.821	16.06	16.299	15.137	16.188	16.538	16.071	14.68	15.965	16.387	16.138	16.489	16.198	16.359	16.188	16.344	15.935	14.839	14.476	15.354	16.413	15.946	15.712	16.929	16.247	16.559	16.385	15.96	16.287	16.332	16.418	15.392
Q96C19	EFHD2	Undefined	0.207084	0.26634	0.903293	0.314612		0.985777	0.97662		0.890446	0.235356		18.683	18.537	19.021	18.652	18.968	19.092	18.187	19.072	19.412	19.183	19.225	18.896	19.311	18.432	18.855	18.776	18.909	18.636	18.746	18.73	18.383	18.9	18.66	18.647	18.946	18.832	19.216	18.883	18.973	18.177	18.666	18.997	18.931	18.737	18.358	18.549
P20339	RAB5A	Undefined	0.207454	0.266563	1.06206	0.419243		1.02441	0.86736		1.08799	0.198129		19.747	19.785	19.437	19.671	19.61	19.379	19.529	19.373	19.411	19.241	19.283	19.244	19.58	19.393	19.309	19.855	19.662	19.81	19.537	19.638	19.836	19.769	19.274	19.163	19.622	19.771	19.47	19.202	19.314	19.296	19.629	19.388	19.626	19.691	19.557	19.849
P49821	NDUFV1	Ex	0.20846	0.266737	0.883188	0.18182		1.05419	0.726496		0.931052	0.569266		18.961	18.655	18.585	18.862	18.922	18.714	18.521	18.495	18.744	18.668	18.524	18.291	18.747	19.022	18.809	18.532	18.827	18.921	18.586	18.615	18.737	18.639	18.044	18.252	18.599	18.42	18.877	17.819	18.463	18.798	18.225	18.877	18.733	18.862	18.474	18.632
Q9NX14	NDUFB11	Undefined	0.208526	0.266737	0.935829	0.458275		0.967735	0.823756		0.905634	0.192226		20.319	20.015	20.156	20.408	20.689	20.341	20.087	20.441	19.958	20.085	20.179	20.039	20.143	20.327	20.082	19.978	20.26	20.268	19.982	20.015	20.189	20.058	20.096	20.263	20.187	20.36	20.279	19.998	19.763	20.579	19.681	20.339	20.092	20.358	20.056	19.86
Q96E17	RAB3C	Undefined	0.208574	0.266737	1.12274	0.587839		1.10352	0.679655		1.23896	0.181252		18.605	18.516	18.079	18.435	18.082	17.896	17.957	18.081	18	17.47	17.617	17.998	18.076	17.114	18.249	18.053	18.857	18.576	18.564	18.799	18.724	18.652	17.787	17.885	18.297	18.074	17.886	18.103	17.634	17.083	17.885	18.411	18.635	18.77	18.693	18.667
O00487	PSMD14	Undefined	0.208402	0.266737	0.939696	0.756255		0.9084	0.51703		0.85362	0.185118		17.892	17.197	17.332	17.139	17.857	17.113	17.256	17.693	17.597	18.083	17.585	18.089	17.478	16.958	17.302	17.241	17.114	17.343	17.094	17.151	17.763	16.924	17.838	17.791	17.172	17.794	18.074	17.107	17.346	16.886	18.002	17.079	17.045	17.17	16.994	17.316
Q99447	PCYT2	Undefined	0.208471	0.266737	1.0539	0.922643		1.20475	0.371988		1.26968	0.212179		18.023	17.686	17.328	17.243	17.071	17.254	18.536	16.973	16.848	16.792	16.834	16.935	16.764	17.762	17.934	17.486	17.908	17.621	16.991	17.5	17.473	17.463	17.348	17.5	17.37	16.516	17.074	16.79	17.521	18.434	17.532	16.931	18.369	17.355	17.479	17.44
Q05639	EEF1A2	Undefined	0.209356	0.267485	1.12073	0.70565		1.15762	0.564711		1.29738	0.18291		18.892	18.547	17.904	18.332	17.86	17.852	18.497	17.602	17.25	17.129	17.125	16.941	17.73	18.208	18.856	18.134	18.512	18.733	18.803	18.667	19.056	18.657	17.404	17.208	18.231	17.195	17.333	17.002	17.903	18.09	18.343	18.131	18.474	18.637	18.827	18.377
P00747	PLG	Undefined	0.210116	0.267951	0.605366	0.215008		1.09966	0.944292		0.665695	0.370372		17.898	17.248	20.634	20.356	17.927	18.458	17.655	18.96	15.831	17.753	17.792	17.713	16.805	16.532	17.207	17.51	17.621	17.187	17.035	16.43	17.046	17.033	18.299	18.245	18.484	18.511	17.502	13.989	15.936	17.401	16.872	17.128	17.001	17.44	17.296	17.957
P35611	ADD1	Undefined	0.210059	0.267951	1.09086	0.593823		1.07813	0.676131		1.17609	0.182517		19.862	20.026	19.388	19.644	19.357	19.334	19.501	19.089	19.18	18.983	19.072	19.201	19.52	19.306	19.605	20.239	19.913	19.965	19.818	19.81	19.808	19.697	18.687	19.038	19.57	19.01	19.435	18.651	19.669	19.243	19.927	19.804	19.767	19.784	19.824	19.821
Q9UBW8	COPS7A	Undefined	0.210649	0.268378	0.902373	0.217717		1.01861	0.950153		0.919168	0.364851		17.777	17.915	17.762	18.197	18.154	17.928	18.054	17.968	17.986	18.01	18.024	17.795	17.948	17.341	17.63	17.959	17.645	17.644	17.646	17.696	17.851	17.725	17.867	17.86	17.887	17.936	18.155	16.854	17.87	17.641	17.781	17.457	17.794	17.841	17.653	18.013
Q15019	SEPTIN2	Undefined	0.211587	0.26932	1.12473	0.721311		1.17188	0.554022		1.31805	0.185695		18.362	18.948	17.86	18.035	17.439	17.594	18.018	17.35	17.614	17.613	17.237	17.243	17.857	18.874	18.647	18.692	18.574	18.465	18.611	18.574	18.261	18.335	16.569	16.92	17.842	16.973	17.73	17.31	18.808	18.794	18.859	18.632	18.161	18.579	18.658	18.035
Q969T9	WBP2	Undefined	0.212166	0.269551	1.16473	0.195478		0.953654	0.848315		1.11075	0.463933		17.153	17.467	16.738	16.73	16.412	16.399	16.609	16.564	17.197	17.118	17.119	17.476	16.661	17.142	17.406	17.005	17.565	17.13	17.567	17.441	17.298	17.454	16.762	16.587	16.845	16.545	17.33	16.958	17.355	17.419	17.396	17.146	17.101	17.378	17.2	17.005
O94905	ERLIN2	Undefined	0.212009	0.269551	0.980281	0.979369		0.860591	0.316999		0.843621	0.242326		17.03	17.24	17.49	16.969	17.461	17.585	17.056	18.337	17.113	18.086	17.042	16.975	16.72	16.999	16.763	17.328	17.109	17.15	16.988	17.137	17.035	16.991	17.427	17.369	17.274	17.615	17.329	18.752	16.611	16.797	16.752	17.352	16.9	16.985	17.378	17.085
P31689	DNAJA1	Ex	0.213558	0.271066	1.07112	0.967853		1.49832	0.333074		1.60488	0.235941		18.668	18.579	18.043	19.184	18.882	18.611	18.275	19.029	16.135	15.647	15.913	16.489	16.243	15.969	16.264	18.915	18.47	16.869	17.998	17.45	18.285	18.636	18.489	18.952	18.179	18.428	16.248	15.933	15.786	16.035	16.306	18.414	18.639	18.111	18.237	18.213
P21359	NF1	In	0.214352	0.271452	0.88317	0.213914		1.027	0.928851		0.907016	0.391741		16.118	16.176	16.103	16.126	16.4	15.688	15.926	16.331	16.253	15.909	15.933	15.778	16.249	15.875	15.897	16.204	16.11	16.182	15.777	16.152	16.108	16.002	15.977	16.318	15.558	15.221	16.152	15.63	15.801	15.033	15.72	15.727	16.172	16.194	16.014	15.65
O75569	PRKRA	Undefined	0.214664	0.271452	0.881826	0.313072		0.985709	0.984427		0.869224	0.249391		16.963	16.513	16.508	16.699	16.977	16.689	16.818	16.739	16.925	16.719	16.648	17.012	16.913	15.848	16.948	16.208	16.845	16.916	16.548	16.583	16.77	16.549	16.346	16.25	16.811	16.725	16.682	16.421	16.201	15.993	16.896	16.663	16.552	16.862	16.702	16.455
Q5TH69	ARFGEF3	Undefined	0.214455	0.271452	0.89929	0.494861		0.941136	0.792352		0.846354	0.19381		16.399	15.943	16.004	16.421	15.92	16.128	16.218	16.316	16.093	15.912	15.948	16.086	16.247	16.114	16.34	15.515	16.102	16.324	16.082	16.145	16.586	16.2	16.179	15.773	16.189	16.175	15.95	14.829	15.678	16.162	15.889	15.775	15.851	16.458	16.262	15.672
P11166	SLC2A1	End	0.214523	0.271452	0.966017	0.942229		0.865144	0.361394		0.835744	0.224601		18.629	18.646	18.127	18.786	18.994	18.364	18.853	18.631	18.57	18.57	18.472	18.233	18.566	19.984	19.136	18.363	18.572	18.533	18.824	19.118	18.978	18.864	18.727	18.597	18.344	17.984	18.445	18.218	18.695	19.526	18.679	17.981	18.732	18.314	18.72	17.737
Q96DE0	NUDT16	Undefined	0.215279	0.271763	0.82753	0.253688		1.0117	0.994639		0.837213	0.308298		15.288	15.207	15.77	15.457	15.798	15.947	15.737	15.799	16.255	15.392	15.478	15.12	15.182	14.513	14.775	15.436	15.054	14.909	14.824	14.905	15.811	15.465	15.806	15.697	15.548	15.41	15.396	14.281	15.149	14.06	15.045	15.306	15.098	14.975	15.155	15.257
P00738	HP	Undefined	0.215311	0.271763	0.970323	0.989854		1.43249	0.247146		1.38998	0.318403		19.588	18.801	19.388	19.317	18.457	18.558	18.669	18.358	16.872	19.594	19.129	18.591	17.066	17.015	18.793	18.37	19.569	18.661	17.613	19.71	18.234	17.556	19.161	18.248	18.603	17.961	19.031	17.234	18.136	19.762	18.198	18.983	19.694	17.335	20.667	18.841
P84103	SRSF3	Undefined	0.21591	0.272266	1.25429	0.329267		1.03535	0.973455		1.29864	0.241808		17.39	18.034	16.751	17.136	16.9	16.544	17.265	16.515	16.214	16.049	15.876	16.494	16.691	17.974	17.802	17.503	17.582	17.49	17.771	17.559	17.785	17.493	16.753	15.966	17.38	15.781	16.823	15.978	17.787	17.86	18.263	17.457	17.133	17.617	17.767	17.391
Q04446	GBE1	Undefined	0.216421	0.272403	0.885601	0.21234		1.02869	0.916324		0.911007	0.406873		15.837	15.63	15.519	15.91	15.71	15.814	16.404	16.058	16.233	16.311	15.695	15.948	15.565	15.913	15.988	15.191	15.851	15.745	15.873	15.821	15.71	15.914	15.912	15.756	16.046	15.936	15.685	15.283	15.622	16.021	15.267	16.033	15.863	15.815	15.617	15.558
Q5SSJ5	HP1BP3	Undefined	0.216369	0.272403	1.02408	0.872943		0.920233	0.203098		0.942393	0.447652		17.436	18.239	17.85	17.736	17.952	17.983	18.013	17.669	17.943	17.968	17.911	17.762	18.054	18.131	17.969	18.242	17.606	17.809	18.169	18.056	17.774	17.773	17.725	17.893	18.006	17.857	17.997	18.072	18.305	18.086	17.703	17.884	17.885	17.716	17.949	17.739
P11413	G6PD	Undefined	0.217816	0.273905	1.05573	0.698413		1.06858	0.58599		1.12813	0.190318		17.443	17.63	17.545	17.567	16.413	17.078	17.392	17.144	17.21	17.122	17.109	16.868	17.304	17.622	17.756	17.076	17.656	17.434	17.492	17.479	17.497	17.614	17.081	16.991	17.03	17.025	17.139	17.171	17.779	17.661	17.61	17.502	17.426	17.635	17.522	17.272
Q8NFV4	ABHD11	Undefined	0.218211	0.274147	1.08704	0.656844		1.09202	0.626844		1.18707	0.189708		16.776	16.609	16.307	16.647	16.393	16.264	16.391	16.243	16.927	15.715	16.261	15.88	16.481	16.868	16.547	17.042	16.903	16.1	16.958	16.874	16.496	16.476	16.673	16.255	16.162	16.557	16.761	15.68	16.349	16.972	16.398	16.154	17.29	17.164	16.654	16.939
Q00610	CLTC	Neuron	0.218528	0.274292	0.939734	0.258572		1.00352	0.995516		0.943046	0.309772		21.403	21.058	21.19	21.35	21.451	21.268	21.121	21.341	21.415	21.291	21.19	21.275	21.358	20.94	21.306	21.184	21.331	21.339	21.045	21.304	21.186	21.178	21.148	21.272	21.157	21.267	21.327	20.92	20.95	20.93	21.248	21.37	21.27	21.34	21.257	21.329
P07602	PSAP	Undefined	0.219072	0.27472	1.41317	0.349049		1.06974	0.959717		1.51173	0.236754		19.245	19.524	17.368	18.826	17.678	18.025	18.042	18.254	17.676	17.003	17.754	17.222	18.484	19.128	19.642	17.152	19.536	19.341	19.911	19.517	20.647	20.092	18.22	17.877	17.466	18.082	17.313	17.54	18.201	19.306	19.911	18.174	18.301	19.913	20.196	19.159
P56192	MARS1	Undefined	0.220518	0.276277	1.3435	0.342075		1.04105	0.97899		1.39865	0.242086		16.55	16.203	NA	15.564	14.369	14.874	15.79	15.045	15.023	14.359	14.436	14.745	15.127	15.251	16.604	15.298	15.715	16.407	16.668	16.077	16.53	16.292	13.897	NA	15.715	NA	15.068	13.946	15.567	16.039	16.685	15.328	15.787	16.35	16.46	15.757
O43776	NARS1	Undefined	0.221012	0.276386	1.10313	0.568264		1.07693	0.722971		1.188	0.194323		17.717	17.896	16.636	17.727	17.329	17.566	17.509	17.123	17.282	17.493	17.355	16.964	17.719	18.148	18.161	17.944	17.764	17.794	17.944	17.709	17.758	17.95	16.865	17.143	17.683	16.896	16.984	17.844	17.761	18.188	18.172	17.568	17.98	17.885	17.838	18.119
P13073	COX4I1	Neuron	0.220957	0.276386	1.15315	0.658702		1.1619	0.629771		1.33985	0.19229		20.628	20.711	19.917	20.433	19.915	20.042	19.737	19.195	19.401	19.442	19.002	18.648	19.828	21.289	20.578	20.183	20.915	20.374	20.54	20.869	20.759	20.618	19.128	19.126	20.122	19.222	19.596	18.726	20.131	21.283	20.381	20.541	20.373	20.801	20.854	20.452
Q96F07	CYFIP2	Undefined	0.222216	0.277567	0.909739	0.31691		0.990349	0.98762		0.900959	0.260281		16.69	16.278	16.648	16.56	16.794	16.522	16.484	16.771	17.381	16.804	16.969	16.876	17.193	16.366	16.893	16.419	16.564	16.599	16.527	16.633	16.476	16.515	16.692	16.574	16.595	16.556	17.096	16.868	16.707	16.098	16.875	16.418	16.787	16.693	16.45	16.759
Q9Y277	VDAC3	Undefined	0.222366	0.277567	1.23765	0.396348		1.06683	0.916532		1.32036	0.223219		18.941	19.908	18.293	18.396	18.703	18.03	18.585	17.591	17.27	17.858	18.14	17.816	17.839	18.853	18.402	18.971	19.567	18.693	18.946	19.682	19.503	19.291	17.709	17.945	18.046	17.842	17.879	17.657	18.345	18.828	18.951	18.564	18.462	19.091	20.39	19.222
Q9UJS0	SLC25A13	Undefined	0.22287	0.27794	0.912326	0.317199		0.990741	0.987902		0.903878	0.261258		19.181	18.808	19.34	19.432	19.626	19.324	18.911	19.263	19.419	19.491	19.275	19.252	19.292	19.651	19.116	19.015	19.343	19.218	18.9	19.385	19.115	19.096	19.455	19.51	18.953	19.198	19.469	18.518	18.867	19.52	18.993	19.285	19.052	19.235	19.102	19.356
P07900	HSP90AA1	Undefined	0.224194	0.279331	1.14341	0.197056		0.945659	0.746231		1.08127	0.576512		20.357	20.537	20.141	20.12	20.186	19.776	20.278	20.112	19.54	19.529	19.756	19.506	19.857	20.261	20.487	20.296	20.431	20.037	20.371	20.48	20.577	20.311	19.978	20.831	19.773	19.706	19.873	19.867	20.249	20.333	20.453	20.107	20.152	20.291	20.747	20.254
Q8TB36	GDAP1	Ex	0.224397	0.279331	0.823253	0.531303		1.36736	0.202999		1.12568	0.794921		17.586	18.186	19.407	18.906	18.628	17.865	18.761	18.773	17.179	17.699	18.266	16.979	17.006	17.832	18.194	18.352	18.719	17.587	18.46	17.697	18.043	18.302	16.857	17.469	17.588	18.141	17.633	16.211	17.552	18.166	18.085	18.462	18.216	18.361	18.2	18.481
P28331	NDUFS1	Ex	0.225537	0.279467	0.905841	0.207435		1.03197	0.847462		0.934802	0.484466		20.816	20.304	20.565	20.703	20.745	20.677	20.566	20.438	20.491	20.663	20.376	20.32	20.624	20.671	20.647	20.468	20.562	20.636	20.249	20.292	20.496	20.54	20.191	20.242	20.456	20.542	20.528	19.82	20.413	20.982	20.48	20.743	20.495	20.592	20.327	20.605
P17612	PRKACA	Undefined	0.225008	0.279467	0.937279	0.659644		1.13917	0.196108		1.06772	0.661998		18.814	18.525	18.246	18.436	18.372	18.26	18.341	18.181	18.46	18.131	18.366	18.23	18.622	18.766	18.643	18.558	18.598	18.748	18.56	18.625	18.408	18.404	17.894	17.442	17.961	18.281	18.37	17.954	18.494	18.152	18.875	18.439	18.653	18.651	18.671	18.733
O94874	UFL1	Undefined	0.225522	0.279467	0.899033	0.672721		0.890253	0.623798		0.800367	0.19673		17.387	16.895	16.806	18.311	17.206	16.966	18.349	17.637	17.14	17.355	17.173	17.134	17.072	16.677	17.765	16.825	16.887	17.28	17.075	17.214	17.013	16.678	17.791	17.115	17.558	17.673	17.152	17.748	16.941	16.919	16.872	17.123	15.873	17.131	17.313	16.896
P54578	USP14	Undefined	0.2255	0.279467	1.05924	0.675801		1.06563	0.620752		1.12876	0.196764		17.97	17.791	17.582	17.54	17.706	17.301	17.75	17.697	17.317	17.207	16.915	16.798	17.606	17.392	17.995	18.054	17.871	17.692	17.548	17.569	17.822	17.815	17.383	17.312	17.38	17.089	17.658	17.43	17.524	17.474	17.779	17.461	17.816	17.807	17.758	17.844
Q9Y2J2	EPB41L3	Neuron	0.225088	0.279467	1.03369	0.853152		1.07698	0.457383		1.11327	0.211528		20.433	20.581	20.349	20.396	20.601	20.218	20.049	20.247	19.97	19.911	20.02	19.742	19.965	20.125	20.095	20.756	20.609	20.395	20.151	20.344	20.477	20.419	20.248	20.383	20.204	20.039	20.234	19.687	20.169	20.022	19.51	20.45	20.289	20.398	20.409	20.543
P60891	PRPS1	Undefined	0.226429	0.280316	0.913093	0.283256		1.00049	0.999963		0.913536	0.298006		18.426	18.469	18.582	18.313	18.868	18.599	18.801	19.039	18.71	18.457	18.707	18.558	18.744	17.908	18.184	18.724	18.393	18.531	18.376	18.474	18.399	18.283	18.602	18.949	18.495	18.589	18.51	18.203	18.276	17.89	18.13	18.739	18.439	18.37	18.447	18.468
Q01082	SPTBN1	Undefined	0.227694	0.280856	0.891635	0.255049		1.01167	0.985596		0.902042	0.340372		22.155	22.029	22.554	22.171	22.467	22.565	22.288	22.522	22.558	22.487	22.551	22.583	22.563	21.821	21.87	22.368	22.093	22.222	22.001	22.18	22.024	22.067	22.497	22.608	22.323	22.626	22.357	22.04	21.91	21.74	21.826	22.431	22.27	22.169	22.127	22.265
P51452	DUSP3	Undefined	0.227446	0.280856	1.12238	0.451818		1.05047	0.863205		1.17903	0.215434		17.379	17.434	16.835	17.002	16.76	16.409	16.749	16.68	16.39	16.442	16.219	16.318	16.702	17.075	17.247	17.436	17.41	17.136	16.984	17.317	17.375	17.014	16.124	16.423	16.576	16.536	16.822	16.362	17.431	16.903	17.233	17.321	16.89	17.293	17.374	17.268
P23381	WARS1	Undefined	0.227183	0.280856	1.16161	0.573119		1.1192	0.728601		1.30008	0.200235		17.223	17.368	16.636	17.138	16.626	16.466	16.967	16.01	16.569	16.247	15.851	15.7	16.787	17.092	17.399	17.137	17.433	16.87	17.168	17.513	17.406	17.206	15.777	16.518	16.941	15.114	16.547	16.811	17.276	17.701	16.791	17.01	17.28	17.328	17.334	17.091
Q13093	PLA2G7	Undefined	0.227694	0.280856	0.915842	0.931187		1.50479	0.227038		1.37815	0.407012		17.307	15.92	18.016	17.303	17.585	17.701	17.388	17.711	15.548	14.885	16.78	15.597	15.252	15.929	16.127	16.98	16.778	16.215	16.965	16.015	15.809	16.256	17.509	17.985	16.802	17.438	15.756	15.54	15.399	16.348	15.828	16.678	15.788	17.209	17.049	17.88
Q8TDX7	NEK7	Undefined	0.229557	0.282896	1.15435	0.215917		0.959746	0.87768		1.10788	0.461971		17.387	17.364	16.787	17.146	17.19	16.857	17.064	17.393	17.372	17.568	17.272	17.237	17.538	17.372	17.455	17.556	17.1	17.487	17.307	17.284	17.2	17.031	17.08	17.757	17.188	17.61	17.405	19.081	17.674	17.191	17.631	17.457	17.172	17.229	17.051	17.629
Q13596	SNX1	Undefined	0.230057	0.283255	0.907461	0.201247		1.04475	0.713735		0.948071	0.617029		15.255	15.548	15.695	15.714	15.494	15.576	15.821	15.6	15.399	14.917	15.492	15.457	15.384	15.21	15.105	15.566	15.287	15.138	15.418	15.279	15.578	15.028	15.283	15.563	15.421	15.365	15.433	15.439	15.005	15.236	14.831	15.389	15.184	15.221	15.399	15.492
O14531	DPYSL4	Undefined	0.230508	0.283553	0.949027	0.821507		1.16238	0.208685		1.10313	0.515861		19.362	18.774	19.468	19.489	19.532	19.661	19.056	19.542	19.433	19.273	19.283	19.366	19.419	17.876	18.836	19.283	19.202	19.335	19.13	19.351	19.107	18.94	19.227	19.171	19.597	19.498	19.44	18.813	19.078	18.167	19.048	19.452	19.646	19.333	18.677	19.515
Q9UHG2	PCSK1N	Undefined	0.231702	0.284763	1.16268	0.41901		1.05162	0.905687		1.2227	0.22876		20.645	20.726	20.578	20.96	20.818	20.493	20.341	20.688	20.34	20.421	20.426	20.431	20.748	18.667	20.51	20.596	21.255	20.893	20.726	20.966	20.609	20.734	20.406	20.564	21.025	20.473	20.962	20.834	20.471	19.251	20.959	21.014	20.935	20.603	20.864	21.237
Q04828	AKR1C1	Undefined	0.232752	0.285794	0.947159	0.815107		0.904622	0.502648		0.856822	0.212849		19.393	19.585	18.981	18.948	19.04	19.062	19.213	19.235	19.973	19.116	19.884	19.421	19.91	18.661	19.305	19.232	18.814	19.433	18.753	19.027	18.966	19.096	19.315	19.361	19.212	19.122	19.763	20.108	19.666	18.438	19.483	19.145	18.46	18.939	19.186	19.315
Q96RF0	SNX18	Undefined	0.233676	0.286669	0.805897	0.205234		1.10231	0.716036		0.88835	0.611862		15.45	14.883	15.868	14.407	15.885	15.386	16.158	15.557	15.31	15.837	15.239	15.398	15.402	15.725	15.335	15.757	14.728	14.972	15.413	14.518	14.354	14.168	15.404	16.177	15.185	15.252	15.438	NA	15.518	15.527	14.759	15.672	14.91	15.314	15.377	14.264
P12268	IMPDH2	Undefined	0.23395	0.286746	1.0052	0.995903		1.09261	0.313478		1.0983	0.284796		16.214	16.438	16.456	16.298	15.862	16.227	16.429	16.508	15.861	16.261	15.868	15.857	16.671	15.88	16.264	16.574	16.005	16.403	16.33	16.192	16.087	16.367	16.037	15.836	16.072	16.523	16.454	16.303	15.97	15.878	16.389	16.352	16.46	16.261	16.291	16.457
P26232	CTNNA2	Undefined	0.234596	0.287018	0.960778	0.556869		0.973009	0.758749		0.934846	0.208914		18.395	18.576	18.503	18.302	18.57	18.527	18.37	18.577	18.642	18.497	18.634	18.539	18.757	18.499	18.391	19.064	18.363	18.581	18.328	18.41	18.393	18.425	18.278	18.495	18.471	18.461	18.575	18.475	18.501	18.065	18.489	18.558	18.333	18.373	18.629	18.475
Q93050	ATP6V0A1	Neuron	0.234437	0.287018	0.961972	0.885545		0.90346	0.441378		0.869104	0.226315		20.648	20.298	20.557	20.64	20.834	20.363	20.34	20.659	20.845	20.523	20.451	20.622	20.664	20.022	20.618	20.178	20.74	20.677	20.303	20.732	20.71	20.475	20.722	20.622	20.357	20.649	20.622	20.267	20.074	19.931	20.669	20.501	20.568	20.65	20.602	20.592
Q96DG6	CMBL	Undefined	0.236609	0.288847	1.30297	0.210833		0.854173	0.566917		1.11296	0.768081		16.02	16.282	15.394	15.616	16.338	13.899	15.715	15.354	15.813	15.631	14.719	15.721	16.353	16.238	16.143	16.497	16.123	16.131	16.165	16.288	16.037	15.898	14.807	15.485	16.05	16.408	15.926	NA	16.814	16.218	16.116	16.058	15.97	15.791	16.239	16.226
Q9NRN7	AASDHPPT	Undefined	0.236613	0.288847	0.958829	0.582571		0.968834	0.734632		0.928946	0.209169		16.76	16.563	16.569	16.628	16.713	16.489	16.558	16.621	16.903	16.794	16.738	16.819	16.907	16.368	16.837	16.615	16.655	16.667	16.4	16.556	16.684	16.519	16.493	16.663	16.637	16.604	16.847	16.653	16.821	16.48	16.687	16.778	16.567	16.643	16.631	16.812
Q5T750	XP32	Undefined	0.23673	0.288847	0.775901	0.792166		0.645326	0.485709		0.500709	0.219693		16.91	18.101	17.908	18.405	NA	18.589	NA	NA	NA	NA	19.608	19.808	NA	19.493	17.287	18.886	NA	18.551	17.022	16.776	17.143	16.446	21.078	18.143	17.722	17.803	NA	18.574	NA	18.942	NA	NA	NA	16.522	NA	17.881
P63208	SKP1	Undefined	0.237566	0.289154	1.11416	0.328284		1.0096	0.991074		1.12485	0.280061		17.981	18.394	17.725	18.368	18.024	17.733	17.645	18.123	17.9	18.149	17.633	17.854	17.873	18.854	17.756	17.951	18.3	17.988	18.456	18.167	18.174	18.158	17.855	17.948	18.281	17.952	17.508	18.833	18.126	18.667	18.144	18.145	17.94	18.087	18.255	17.969
O94973	AP2A2	Undefined	0.237287	0.289154	1.07972	0.61183		1.06669	0.705059		1.15173	0.208457		18.569	18.411	18.571	18.288	18.325	18.454	18.258	18.115	17.965	17.666	17.825	17.68	18.301	17.437	18.063	18.687	18.557	18.551	18.547	18.533	18.439	18.516	17.989	18.152	18.473	17.991	18.232	17.633	18.068	17.258	18.201	18.19	18.435	18.574	18.501	18.532
Q8TDJ6	DMXL2	Undefined	0.237622	0.289154	0.988203	0.994754		1.20775	0.276619		1.1935	0.333248		16.419	16.072	15.864	16.051	15.566	16.061	15.992	15.721	16.022	15.582	15.437	15.805	15.828	16.126	16.613	16.056	16.604	16.437	16.435	16.451	16.237	16.345	14.537	14.914	16.011	14.817	15.892	15.528	16.488	15.664	16.413	16.328	16.527	16.381	16.232	16.248
Q9C040	TRIM2	Oli	0.238675	0.289494	0.925909	0.215968		1.02754	0.820449		0.951406	0.528873		18.95	18.885	19.251	19.189	19.501	19.233	18.969	19.308	19.226	19.063	19.045	18.96	19.13	18.616	18.783	19.175	18.928	18.943	18.84	19	18.986	18.848	19.047	19.026	19.098	19.211	19.252	18.752	18.987	18.593	18.72	19.08	19.029	19.016	18.958	18.944
Q00325	SLC25A3	Undefined	0.238978	0.289494	1.31113	0.384841		1.06427	0.949576		1.39539	0.250762		19.905	20.295	18.837	19.275	18.702	18.625	19.153	18.391	18.629	18.005	17.952	17.66	18.602	21.005	20.1	19.246	20.269	19.53	20.069	20.474	20.308	19.863	18.408	18.847	19.128	18.013	18.589	17.947	19.229	20.551	19.927	19.426	19.65	20.035	20.051	19.604
Q01813	PFKP	Undefined	0.239182	0.289494	1.11828	0.463986		1.04873	0.868041		1.17278	0.226968		19.904	20.336	19.484	19.906	19.524	19.364	19.617	19.356	19.097	18.949	18.768	19.006	19.342	19.225	19.699	20	20.03	19.878	19.882	20.063	20.159	19.851	19.131	19.131	19.568	19.156	19.22	18.97	19.578	19.269	19.71	19.768	19.756	19.923	19.982	19.912
P13796	LCP1	Undefined	0.238361	0.289494	0.952916	0.901297		1.20334	0.228811		1.14668	0.451247		16.727	16.512	16.189	16.413	16.012	16.053	16.595	15.951	16.209	16.899	16.299	15.588	16.085	17.517	16.145	16.32	16.633	15.882	15.904	16.535	16.165	16.722	15.69	15.863	16.218	15.791	15.786	16.37	16.702	17.597	16.249	16.225	16.626	16.434	16.34	16.357
[truncated: 1,148 more rows]
[truncated: 10 more columns]

## Sheet: Supplementary Table 5
Supplementary Table 5. LC-MS/MS Data and ANOVA in the Medullary Raphe
[truncated: 2,246 more rows]
[truncated: 10 more columns]

## Sheet: Supplementary Table 6
Supplementary Table 6. LC-MS/MS Data and ANOVA in the VLM
[truncated: 2,256 more rows]
[truncated: 9 more columns]

[truncated: 8 more sheets: Supplementary Table 7, Supplementary Table 8, Supplementary Table 9, Supplementary Table 10, Supplementary Table 11, Supplementary Table 12, Supplementary Table 13, Supplementary Table 14]
